# Supplementary material for: Cooperative short- and long-range interactions enable robust symmetry breaking and axis formation
Source: bioRxiv. 2025 Sep 29:2025.09.27.678924. Preprint. [Version 1] doi: 10.1101/2025.09.27.678924 (PMC12621816; doi:10.1101/2025.09.27.678924)
Supplement: Supplement 9 [file media-9.xlsx]

## Sheet: Table S1
Short-Range Force Parameter			Long-Range Force Parameter				Morphological Asymmetry (A)						Cell Loss (L)
𝛼i−i	𝛼o−o	𝛼i−o	𝛽i→i	𝛽o→o	𝛽i→o	𝛽o→i	Average Value	Value in Replicate 1	Value in Replicate 2	Value in Replicate 3	Value in Replicate 4	Value in Replicate 5	Average Value	Value in Replicate 1	Value in Replicate 2	Value in Replicate 3	Value in Replicate 4	Value in Replicate 5
0.75	0.825	0.95	0	0.15	0	0	2.04722	1.97289	2.08884	2.12208	2.08582	1.96649	0.0032	0.000666667	0.000666667	0.002	0	0.0126667
0.75	0.65	0.95	0	0.12	0	0	2.03542	2.2525	1.90001	2.14697	1.82691	2.05069	0.0128	0.0113333	0.0133333	0.006	0.02	0.0133333
0.75	0.65	0.875	0	0.135	0	0	2.03372	2.02959	1.96886	2.16364	1.89734	2.10917	0.0144	0.01	0.01	0.0153333	0.0326667	0.004
0.75	0.85	0.95	0	0.09	0	0	2.01387	2.1647	1.8509	1.75258	2.09801	2.20316	0.00146667	0.00133333	0.000666667	0.002	0.00133333	0.002
0.75	0.775	0.9	0	0.105	0	0	2.01029	2.17136	1.85649	2.06868	2.06861	1.88629	0.00693333	0.000666667	0.00133333	0.0133333	0	0.0193333
0.75	0.65	0.9	0	0.09	0	0	2.00344	2.04469	1.94736	1.96787	2.03627	2.02103	0.0117333	0.0113333	0.00733333	0.0113333	0.016	0.0126667
0.75	0.775	0.925	0	0.135	0	0	1.9958	1.95903	1.89774	1.84207	2.1013	2.17886	0.00853333	0.002	0.00666667	0.00333333	0.0293333	0.00133333
0.75	0.675	0.9	0	0.15	0	0	1.98729	1.94875	2.00717	2.04089	1.96122	1.97841	0.0244	0.0366667	0.032	0.036	0.00733333	0.01
0.75	0.95	0.95	0	0.12	0	0	1.9802	1.93802	1.88459	2.13144	1.99767	1.94927	0.00533333	0.00133333	0.012	0.00133333	0.012	0
0.75	0.85	0.9	0	0.12	0	0	1.97595	2.0869	2.16142	1.51496	1.91859	2.1979	0.0004	0.000666667	0	0	0.000666667	0.000666667
0.75	0.75	0.875	0	0.12	0	0	1.97017	1.96342	1.92146	1.92925	1.91072	2.12601	0.0109333	0.008	0.0106667	0.002	0.0246667	0.00933333
0.75	0.65	0.9	0	0.12	0	0	1.96748	1.95593	2.04594	1.75295	2.08812	1.99448	0.0222667	0.01	0.006	0.068	0.00933333	0.018
0.75	0.725	0.9	0	0.09	0	0	1.96647	2.07339	1.92214	1.88644	1.93697	2.0134	0.0092	0.0106667	0.0106667	0.0106667	0.006	0.008
0.75	0.8	0.925	0	0.12	0	0	1.9663	2.06642	1.94702	2.06384	1.80149	1.95272	0.00613333	0	0.00666667	0.004	0.0186667	0.00133333
0.75	0.75	0.85	0	0.06	0	0	1.96163	1.98943	1.96906	1.95383	1.93062	1.96522	0.002	0.000666667	0.008	0.000666667	0	0.000666667
0.75	0.65	0.925	0	0.15	0	0	1.96101	1.89461	1.94859	1.90099	2.08917	1.9717	0.0118667	0.01	0.00666667	0.02	0.00466667	0.018
0.75	0.825	0.925	0	0.135	0	0	1.96055	2.00936	1.97743	1.6797	2.08678	2.0495	0.00213333	0.00133333	0.000666667	0.00866667	0	0
0.75	0.675	0.85	0	0.09	0	0	1.9591	1.89994	1.96032	2.00865	2.10968	1.81691	0.00533333	0.002	0.004	0.00266667	0.00466667	0.0133333
0.75	0.9	0.9	0	0.135	0	0	1.95434	2.06708	1.72691	2.09032	1.80554	2.08186	0.0008	0.00133333	0.002	0	0	0.000666667
0.75	0.9	0.95	0	0.12	0	0	1.954	1.97982	1.78704	2.07665	2.08021	1.84627	0.000666667	0.000666667	0	0.000666667	0.000666667	0.00133333
0.75	0.675	0.85	0	0.12	0	0	1.95248	1.87317	1.98289	1.99734	2.01459	1.89443	0.00773333	0.01	0.002	0.0113333	0.006	0.00933333
0.75	0.675	0.875	0	0.105	0	0	1.95142	1.96098	2.10504	1.73392	1.94653	2.01065	0.00626667	0.000666667	0.00733333	0.012	0.00733333	0.004
0.75	0.65	0.875	0	0.06	0	0	1.9494	2.0172	1.71354	1.9652	2.01889	2.03218	0.00773333	0.00533333	0.0106667	0.006	0.008	0.00866667
0.75	0.675	0.925	0	0.105	0	0	1.9483	1.84222	1.925	2.09455	2.03343	1.84631	0.0172	0.022	0.024	0.0113333	0.0146667	0.014
0.75	0.725	0.95	0	0.12	0	0	1.94818	1.80748	1.97303	2.02731	2.03745	1.89562	0.0188	0.0186667	0.0186667	0.02	0.0213333	0.0153333
0.75	0.825	0.925	0	0.15	0	0	1.94731	2.04114	1.61815	1.94488	2.00984	2.12255	0.00253333	0	0.0113333	0	0.00133333	0
0.75	0.75	0.85	0	0.15	0	0	1.94137	2.12127	1.9897	1.83723	1.83707	1.92159	0.00946667	0.006	0.00733333	0.0173333	0.012	0.00466667
0.75	0.65	0.85	0	0.06	0	0	1.9409	1.83003	1.87144	1.92625	2.09533	1.98146	0.00453333	0.00133333	0.006	0.004	0.00733333	0.004
0.75	0.75	0.85	0	0.075	0	0	1.94088	2.01045	1.7396	1.95764	1.98488	2.01181	0.00293333	0.004	0.000666667	0	0.01	0
0.75	0.7	0.875	0	0.12	0	0	1.9393	1.99595	2.08891	1.6156	2.01521	1.98085	0.0148	0.01	0.018	0.02	0.00533333	0.0206667
0.75	0.75	0.875	0	0.105	0	0	1.93702	1.91801	1.99333	1.82634	2.08547	1.86197	0.00933333	0.006	0.00266667	0.0166667	0.00733333	0.014
0.75	0.675	0.9	0	0.075	0	0	1.93589	2.02492	1.72064	1.8621	1.99475	2.07706	0.0222667	0.00333333	0.016	0.064	0.00733333	0.0206667
0.75	0.775	0.85	0	0.075	0	0	1.93257	1.86036	2.02488	1.98217	1.8952	1.90023	0	0	0	0	0	0
0.75	0.8	0.875	0	0.09	0	0	1.93113	1.82498	1.95511	1.95255	2.02086	1.90215	0.000533333	0	0.002	0	0	0.000666667
0.75	0.85	0.95	0	0.105	0	0	1.92876	1.73793	1.92324	2.04412	1.79424	2.14424	0.00133333	0.002	0.00133333	0	0	0.00333333
0.75	0.775	0.875	0	0.12	0	0	1.9279	1.93931	2.00413	2.03626	2.03886	1.62094	0.0024	0.00866667	0	0.00133333	0.000666667	0.00133333
0.75	0.775	0.9	0	0.135	0	0	1.92784	1.77753	1.72419	2.1077	2.10322	1.92657	0.00186667	0	0.000666667	0.00133333	0.00666667	0.000666667
0.75	0.75	0.85	0	0.09	0	0	1.92748	1.47	2.16755	1.98787	2.08731	1.92465	0.00173333	0.00666667	0.000666667	0	0.00133333	0
0.75	0.825	0.875	0	0.15	0	0	1.92695	2.15879	1.72654	1.95152	1.82078	1.97709	0.00106667	0.000666667	0	0.00133333	0.000666667	0.00266667
0.75	0.725	0.925	0	0.075	0	0	1.92523	2.01575	1.85381	2.06176	1.81802	1.87681	0.0110667	0.00866667	0.016	0.0146667	0.00466667	0.0113333
0.65	0.675	0.925	0	0.09	0	0	1.92503	1.90778	1.94941	2.1499	1.82733	1.79073	0.0412	0.0326667	0.0386667	0.014	0.0366667	0.084
0.75	0.725	0.925	0	0.135	0	0	1.92479	1.92623	1.6894	1.99231	1.99968	2.01634	0.0161333	0.00733333	0.00866667	0.024	0.0233333	0.0173333
0.75	0.65	0.85	0	0.09	0	0	1.9226	2.0056	1.83339	1.98881	1.90839	1.8768	0.00533333	0.00133333	0.00266667	0.014	0.00666667	0.002
0.75	0.725	0.9	0	0.12	0	0	1.92231	2.0167	1.96887	2.0565	2.01692	1.55254	0.0128	0.00733333	0.02	0.012	0.006	0.0186667
0.75	0.8	0.925	0	0.135	0	0	1.92211	2.14507	1.90969	1.97262	1.49526	2.08791	0.00146667	0	0	0.00466667	0	0.00266667
0.75	0.7	0.9	0	0.105	0	0	1.92058	1.8418	1.96834	2.11793	1.76224	1.91261	0.0182667	0.0186667	0.01	0.012	0.022	0.0286667
0.75	0.675	0.95	0	0.135	0	0	1.92031	2.14438	1.652	2.02194	1.89041	1.89281	0.0301333	0.0213333	0.0486667	0.0133333	0.0333333	0.034
0.75	0.75	0.85	0	0.12	0	0	1.91969	1.92232	1.77016	2.07785	2.07714	1.75099	0.00253333	0.002	0.002	0.002	0.00466667	0.002
0.75	0.675	0.875	0	0.12	0	0	1.91931	1.8979	1.84727	1.82297	2.08054	1.94786	0.0136	0.00733333	0.008	0.00933333	0.008	0.0353333
0.75	0.925	0.95	0	0.12	0	0	1.91883	1.86416	1.90539	1.89789	1.8953	2.03142	0.00146667	0.000666667	0.00266667	0	0.00333333	0.000666667
0.75	0.85	0.95	0	0.12	0	0	1.91848	1.75619	1.99025	1.84671	1.93934	2.05989	0.002	0	0.000666667	0.00133333	0.002	0.006
0.75	0.75	0.875	0	0.135	0	0	1.91771	1.90211	1.89003	1.70615	2.13432	1.95595	0.00586667	0.00266667	0.00266667	0.00266667	0.00266667	0.0186667
0.75	0.75	0.875	0	0.075	0	0	1.91598	1.82125	2.04398	2.04569	1.9344	1.73457	0.00293333	0.00133333	0.00133333	0.00133333	0.00466667	0.006
0.75	0.75	0.925	0	0.135	0	0	1.91583	1.95095	2.14784	1.73149	1.68102	2.06785	0.02	0.0246667	0.022	0.0406667	0.00666667	0.006
0.75	0.8	0.875	0	0.12	0	0	1.91519	1.99355	1.96225	1.99361	1.66224	1.96429	0.00106667	0.002	0.000666667	0	0	0.00266667
0.75	0.775	0.95	0	0.105	0	0	1.9151	1.71109	1.96309	1.84971	2.11046	1.94116	0.0048	0.0113333	0.00266667	0.000666667	0.004	0.00533333
0.75	0.9	0.95	0	0.15	0	0	1.91418	2.01255	1.72093	1.82958	2.13698	1.87087	0.00146667	0	0	0.00666667	0.000666667	0
0.75	0.65	0.875	0	0.09	0	0	1.91248	1.89517	1.85919	1.92507	1.88536	1.99761	0.01	0.00333333	0.0173333	0.008	0.0126667	0.00866667
0.75	0.725	0.875	0	0.135	0	0	1.91106	1.94887	1.75674	1.81321	2.02235	2.01414	0.0172	0.0226667	0.00866667	0.034	0.002	0.0186667
0.75	0.95	0.95	0	0.15	0	0	1.91095	2.00714	1.75662	1.96839	1.87279	1.94983	0.0012	0	0.00333333	0.00133333	0.00133333	0
0.75	0.725	0.875	0	0.06	0	0	1.90999	1.9746	2.03833	1.81067	1.82923	1.89713	0.00226667	0.000666667	0	0.00266667	0.00266667	0.00533333
0.75	0.825	0.9	0	0.15	0	0	1.90973	2.06027	1.85921	1.70069	2.05665	1.87185	0.0004	0	0	0.000666667	0	0.00133333
0.75	0.725	0.85	0	0.15	0	0	1.90951	1.99775	1.66014	1.9208	2.03727	1.93158	0.0216	0.0126667	0.0293333	0.0186667	0.0133333	0.034
0.75	0.775	0.925	0	0.105	0	0	1.90881	1.56597	2.02634	1.98521	2.0697	1.89683	0.0064	0	0.0166667	0.00733333	0.00533333	0.00266667
0.75	0.65	0.875	0	0.075	0	0	1.90873	1.75204	1.81926	2.07327	1.91836	1.98071	0.0118667	0.00266667	0.0186667	0.012	0.014	0.012
0.75	0.75	0.85	0	0.105	0	0	1.90687	2.06611	1.78436	1.62889	2.01033	2.04466	0.0036	0.008	0.00133333	0.00133333	0.00333333	0.004
0.75	0.65	0.85	0	0.075	0	0	1.90644	1.92466	1.80436	2.00711	1.87574	1.92032	0.00613333	0.004	0.00533333	0.01	0.008	0.00333333
0.75	0.65	0.9	0	0.135	0	0	1.90641	1.75722	2.16379	1.82721	2.02853	1.75529	0.018	0.0346667	0.00866667	0.0133333	0.0193333	0.014
0.75	0.85	0.85	0	0.12	0	0	1.89907	1.67401	1.78157	1.98305	2.0554	2.00132	0.000533333	0	0.000666667	0	0.000666667	0.00133333
0.75	0.65	0.85	0	0.105	0	0	1.89746	1.84352	2.01574	1.99746	1.84371	1.78689	0.00386667	0.00666667	0.002	0.00466667	0.004	0.002
0.75	0.725	0.875	0	0.105	0	0	1.89709	2.06969	2.05211	1.95094	1.65522	1.7575	0.0192	0.012	0.0206667	0.016	0.0266667	0.0206667
0.65	0.75	0.925	0	0.09	0	0	1.89695	1.49222	2.0134	2.03947	2.01531	1.92438	0.0182667	0.00533333	0.006	0.00466667	0.05	0.0253333
0.75	0.875	0.925	0	0.15	0	0	1.89593	1.68974	1.88893	1.82443	1.98355	2.093	0.00226667	0	0.00133333	0.000666667	0	0.00933333
0.75	0.65	0.85	0	0.135	0	0	1.89587	1.98375	2.06932	1.99048	1.64294	1.79288	0.00706667	0.00266667	0.01	0.01	0.004	0.00866667
0.75	0.95	0.925	0	0.135	0	0	1.89554	1.72287	1.92461	1.87818	2.21284	1.73921	0.000266667	0	0	0	0.00133333	0
0.65	0.75	0.95	0	0.09	0	0	1.89428	1.944	1.88684	1.83448	1.98436	1.82173	0.0154667	0.02	0.0173333	0.0113333	0.0246667	0.004
0.75	0.65	0.925	0	0.075	0	0	1.89201	1.88798	1.73626	2.03514	1.82709	1.97358	0.0118667	0.00466667	0.012	0.01	0.0106667	0.022
0.65	0.675	0.875	0	0.15	0	0	1.89037	1.88388	2.07735	1.84519	1.75753	1.88792	0.0302667	0.0373333	0.0153333	0.026	0.048	0.0246667
0.75	0.725	0.85	0	0.06	0	0	1.88733	1.97378	1.93663	1.83974	1.86504	1.82143	0.0044	0.008	0.00266667	0.002	0.00666667	0.00266667
0.75	0.825	0.95	0	0.09	0	0	1.887	1.97255	2.0408	1.64876	1.79636	1.97649	0.00386667	0.00466667	0.01	0	0.00333333	0.00133333
0.75	0.8	0.875	0	0.15	0	0	1.88673	2.07141	2.05633	1.76946	1.91654	1.61993	0.000933333	0	0	0.000666667	0.004	0
0.75	0.825	0.875	0	0.105	0	0	1.88463	1.98957	1.66881	2.0006	1.75056	2.01359	0.000266667	0	0.000666667	0	0.000666667	0
0.75	0.675	0.925	0	0.075	0	0	1.8837	1.72546	1.8879	2.02372	1.97938	1.80204	0.0146667	0.012	0.00266667	0.018	0.0266667	0.014
0.75	0.925	0.875	0	0.15	0	0	1.88323	1.50522	2.09852	1.85947	1.90738	2.04556	0.000266667	0	0.000666667	0	0.000666667	0
0.75	0.85	0.9	0	0.15	0	0	1.87996	1.93035	1.86275	1.88528	2.07199	1.64942	0.00106667	0.004	0.000666667	0	0	0.000666667
0.75	0.75	0.875	0	0.15	0	0	1.87921	1.86588	1.96667	1.8606	1.68399	2.01892	0.0132	0.012	0.0193333	0.00666667	0.0206667	0.00733333
0.65	0.675	0.875	0	0.135	0	0	1.87905	2.01763	1.77888	1.82911	1.85698	1.91265	0.0224	0.0153333	0.016	0.00866667	0.044	0.028
0.75	0.65	0.9	0	0.075	0	0	1.87752	1.81519	2.07313	1.95051	1.74075	1.80802	0.0221333	0.0606667	0.0233333	0.0133333	0.006	0.00733333
0.75	0.675	0.875	0	0.15	0	0	1.87581	1.59121	1.76147	2.09986	2.13767	1.78886	0.0184	0.0186667	0.042	0.016	0.00866667	0.00666667
0.75	0.725	0.85	0	0.105	0	0	1.87489	1.85772	1.8817	1.84705	2.00537	1.78261	0.0134667	0.0153333	0.0193333	0.014	0.00666667	0.012
0.75	0.775	0.9	0	0.09	0	0	1.87457	1.94246	1.99879	1.86567	1.78633	1.77959	0.000933333	0.002	0.00266667	0	0	0
0.75	0.8	0.9	0	0.135	0	0	1.87372	1.50232	2.06036	1.85141	2.0245	1.93002	0.00173333	0.00533333	0	0.00133333	0.002	0
0.75	0.825	0.9	0	0.135	0	0	1.87361	1.75689	1.62902	2.05861	2.02387	1.89964	0.0012	0	0	0.000666667	0.00533333	0
0.65	0.875	0.85	0	0.09	0	0	1.87289	1.82953	1.6302	2.03799	1.78578	2.08095	0.00533333	0.00266667	0.00466667	0.004	0.01	0.00533333
0.65	0.925	0.85	0	0.12	0	0	1.87266	1.66319	2.00503	1.99206	1.99957	1.70345	0.00933333	0.00866667	0.00866667	0.00266667	0.0106667	0.016
0.65	0.725	0.9	0	0.06	0	0	1.86944	1.65924	1.73103	1.81637	1.97231	2.16822	0.0289333	0.05	0.0473333	0.0246667	0.014	0.00866667
0.75	0.725	0.875	0	0.09	0	0	1.86867	1.90244	1.9339	2.07436	1.65192	1.78074	0.0129333	0.0166667	0.0193333	0.0166667	0.00333333	0.00866667
0.75	0.7	0.9	0	0.15	0	0	1.86807	1.52517	1.63633	1.94967	2.05613	2.17304	0.0326667	0.054	0.046	0.0453333	0.008	0.01
0.75	0.9	0.875	0	0.15	0	0	1.86802	1.6109	1.86801	1.8093	2.01511	2.03677	0.0008	0.00266667	0.00133333	0	0	0
0.775	0.95	0.925	0	0.135	0	0	1.86679	1.86679	1.79529	1.87206	1.90019	1.89963	0	0	0	0	0	0
0.75	0.725	0.9	0	0.15	0	0	1.86672	1.97457	1.56773	2.05496	1.80083	1.93551	0.0210667	0.00733333	0.0406667	0.0113333	0.03	0.016
0.75	0.9	0.9	0	0.105	0	0	1.86616	1.89378	2.00485	1.88143	1.59254	1.95821	0.0004	0	0.000666667	0.00133333	0	0
0.75	0.675	0.9	0	0.12	0	0	1.86615	1.86167	2.11456	1.79128	1.77301	1.79023	0.0117333	0.026	0.0106667	0.0146667	0.00266667	0.00466667
0.75	0.8	0.9	0	0.06	0	0	1.86614	1.89024	1.94289	1.51231	1.9776	2.00765	0.00946667	0	0	0.046	0.00133333	0
0.75	0.775	0.9	0	0.06	0	0	1.86586	2.10611	1.58115	1.72078	1.99848	1.92276	0.00106667	0.002	0.002	0.000666667	0	0.000666667
0.65	0.65	0.85	0	0.105	0	0	1.86567	1.8877	2.02554	1.88582	1.53759	1.9917	0.0105333	0.0126667	0.0106667	0.012	0.00466667	0.0126667
0.75	0.775	0.875	0	0.105	0	0	1.86536	1.76126	1.70439	1.89724	1.87481	2.08912	0.000666667	0.000666667	0.00133333	0.000666667	0	0.000666667
0.65	0.775	0.9	0	0.12	0	0	1.86463	1.83769	1.59415	1.99206	1.79872	2.10051	0.0174667	0.004	0.00733333	0.00666667	0.064	0.00533333
0.75	0.85	0.95	0	0.15	0	0	1.86373	1.89629	1.83921	2.01123	1.83807	1.73384	0.00106667	0	0.002	0.000666667	0	0.00266667
0.75	0.725	0.9	0	0.105	0	0	1.86372	2.06594	1.70443	1.88771	1.85297	1.80754	0.0121333	0.032	0.00933333	0.00866667	0.004	0.00666667
0.75	0.675	0.95	0	0.075	0	0	1.86342	1.67017	1.84789	1.88454	1.78629	2.12821	0.0169333	0.014	0.0346667	0.008	0.0166667	0.0113333
0.75	0.675	0.95	0	0.12	0	0	1.86229	2.18639	1.84016	1.51514	1.79731	1.97245	0.0174667	0.0173333	0.0133333	0.024	0.0113333	0.0213333
0.75	0.7	0.875	0	0.135	0	0	1.86199	1.79252	1.79562	1.99463	1.88442	1.84276	0.0142667	0.0226667	0.00666667	0.0153333	0.0193333	0.00733333
0.75	0.775	0.925	0	0.09	0	0	1.86197	1.69953	1.83769	1.89383	2.10187	1.77694	0.00213333	0.00333333	0.00133333	0.00133333	0.000666667	0.004
0.65	0.725	0.925	0	0.09	0	0	1.86069	1.92912	1.97705	1.67683	1.83097	1.8895	0.018	0.0126667	0.0133333	0.0253333	0.0253333	0.0133333
0.75	0.65	0.85	0	0.12	0	0	1.85904	1.96176	2.04411	1.77608	2.02159	1.49163	0.0194667	0.012	0.00533333	0.0146667	0.00133333	0.064
0.75	0.775	0.95	0	0.075	0	0	1.85543	1.88193	1.5263	2.00502	1.98522	1.87867	0.00186667	0.00266667	0.000666667	0.00333333	0	0.00266667
0.775	0.95	0.95	0	0.135	0	0	1.85424	1.88302	1.70297	1.86167	1.92002	1.90352	0	0	0	0	0	0
0.75	0.925	0.925	0	0.12	0	0	1.85187	2.02229	1.78425	2.15542	1.18937	2.10801	0.0008	0	0	0.000666667	0.000666667	0.00266667
0.775	0.95	0.925	0	0.12	0	0	1.85137	1.85305	1.74946	1.86347	1.89061	1.90026	0	0	0	0	0	0
0.675	0.725	0.85	0	0.105	0	0	1.85132	1.94086	1.77367	1.87496	1.70835	1.95876	0.0229333	0.0253333	0.05	0.0246667	0.008	0.00666667
0.75	0.775	0.85	0	0.15	0	0	1.85004	1.45439	1.89769	2.03007	2.02576	1.84232	0.0008	0.00133333	0	0	0.00133333	0.00133333
0.75	0.675	0.85	0	0.075	0	0	1.84823	1.84062	2.02942	1.69738	1.79882	1.87491	0.00506667	0.01	0.000666667	0.000666667	0.00266667	0.0113333
0.675	0.75	0.875	0	0.15	0	0	1.84808	2.05988	1.51466	1.98114	1.89625	1.78847	0.0294667	0.018	0.096	0.00866667	0.012	0.0126667
0.75	0.9	0.85	0	0.12	0	0	1.84631	1.77731	1.97959	1.63899	1.89145	1.94419	0.000533333	0	0.000666667	0.000666667	0.000666667	0.000666667
0.75	0.775	0.85	0	0.105	0	0	1.84589	1.8176	1.79095	1.77521	1.91683	1.92887	0.000933333	0.00466667	0	0	0	0
0.75	0.75	0.85	0	0.135	0	0	1.84476	1.44382	1.80631	2.01065	2.01454	1.9485	0.0092	0.0233333	0.00866667	0	0.00866667	0.00533333
0.75	0.8	0.95	0	0.105	0	0	1.84339	1.9485	1.9661	1.6526	1.70554	1.94422	0.0177333	0	0.000666667	0.000666667	0.086	0.00133333
0.75	0.675	0.875	0	0.135	0	0	1.84298	1.96066	1.87361	1.92451	1.87259	1.58352	0.0126667	0.0133333	0.0166667	0.0186667	0.004	0.0106667
0.75	0.85	0.9	0	0.135	0	0	1.84263	2.13682	1.7939	1.81979	1.93964	1.523	0.000933333	0.00333333	0.000666667	0.000666667	0	0
0.65	0.95	0.9	0	0.15	0	0	1.84241	1.63629	1.93029	1.71576	1.90525	2.02446	0.0237333	0.0413333	0.0133333	0.0446667	0.0126667	0.00666667
0.75	0.65	0.875	0	0.105	0	0	1.84049	1.75907	1.74766	1.71714	1.91666	2.06191	0.00546667	0.002	0.00333333	0.00866667	0.00666667	0.00666667
0.65	0.675	0.95	0	0.075	0	0	1.84044	1.88714	1.61771	1.96074	1.84469	1.89193	0.0242667	0.0193333	0.0506667	0.0126667	0.008	0.0306667
0.65	0.675	0.85	0	0.135	0	0	1.84042	2.00056	1.88216	1.49621	1.89783	1.92532	0.0126667	0.018	0.012	0.012	0.0126667	0.00866667
0.75	0.725	0.9	0	0.135	0	0	1.84036	1.81414	1.6794	2.11049	1.85136	1.74643	0.0233333	0.048	0.026	0.00533333	0.0166667	0.0206667
0.75	0.775	0.875	0	0.09	0	0	1.84019	1.87469	1.9019	1.54853	1.86514	2.01071	0.00146667	0.00666667	0	0.000666667	0	0
0.675	0.825	0.85	0	0.135	0	0	1.83988	1.69873	1.91536	1.8845	1.62659	2.07424	0.00573333	0.00466667	0.0133333	0.002	0.00333333	0.00533333
0.65	0.675	0.925	0	0.075	0	0	1.83941	1.99281	1.93283	1.8928	1.52049	1.85811	0.0196	0.0286667	0.0213333	0.0146667	0.008	0.0253333
0.775	0.95	0.95	0	0.12	0	0	1.8383	1.85439	1.68117	1.88342	1.87717	1.89534	0	0	0	0	0	0
0.65	0.75	0.85	0	0.06	0	0	1.83766	1.70547	2.03833	1.78089	1.88148	1.78215	0.0129333	0.01	0.00266667	0.00866667	0.00866667	0.0346667
0.75	0.675	0.9	0	0.09	0	0	1.83709	1.66443	1.94233	1.92079	1.75191	1.90598	0.0174667	0.0153333	0.006	0.00866667	0.0226667	0.0346667
0.65	0.875	0.875	0	0.135	0	0	1.83687	1.77457	1.59313	2.04899	1.88276	1.88491	0.00893333	0.0146667	0.01	0.00333333	0.00933333	0.00733333
0.75	0.725	0.85	0	0.09	0	0	1.834	1.98618	1.85015	1.69342	1.79701	1.84323	0.0096	0.008	0.004	0.0146667	0.004	0.0173333
0.775	0.925	0.925	0	0.12	0	0	1.83394	1.82441	1.75021	1.86122	1.86893	1.86491	0	0	0	0	0	0
0.75	0.675	0.9	0	0.06	0	0	1.83383	1.78368	1.88462	1.67751	1.81522	2.00813	0.0096	0.004	0.0126667	0.01	0.00866667	0.0126667
0.65	0.9	0.85	0	0.15	0	0	1.83297	1.97715	1.91903	2.00372	1.84162	1.42332	0.00746667	0.00466667	0.00266667	0.00666667	0.00733333	0.016
0.65	0.725	0.85	0	0.075	0	0	1.83235	1.8934	1.81498	1.76623	1.88356	1.80357	0.0186667	0.0193333	0.0233333	0.0266667	0.008	0.016
0.75	0.875	0.9	0	0.135	0	0	1.83034	2.02219	1.96552	1.42732	1.88084	1.85583	0.0056	0.00133333	0.000666667	0.026	0	0
0.65	0.725	0.875	0	0.105	0	0	1.82996	1.85698	1.8233	1.86811	1.94505	1.65635	0.0184	0.0286667	0.014	0.0133333	0.0106667	0.0253333
0.75	0.8	0.875	0	0.105	0	0	1.82896	2.02597	1.50581	1.74547	1.83671	2.03081	0.0024	0.002	0.00866667	0	0.000666667	0.000666667
0.65	0.95	0.875	0	0.15	0	0	1.82734	2.03249	1.80785	1.9427	1.54716	1.80652	0.0150667	0.00733333	0.00733333	0.00733333	0.0273333	0.026
0.75	0.925	0.9	0	0.12	0	0	1.82701	1.96621	1.59834	1.90824	1.91994	1.74229	0	0	0	0	0	0
0.65	0.8	0.85	0	0.15	0	0	1.82689	2.05497	1.50745	1.71603	2.03373	1.82224	0.0150667	0.008	0.00733333	0.0466667	0.00533333	0.008
0.75	0.825	0.95	0	0.12	0	0	1.82637	2.09466	1.72005	1.78156	1.54607	1.98952	0.0084	0.00466667	0.0226667	0.00133333	0.0133333	0
0.65	0.65	0.875	0	0.075	0	0	1.82625	1.7412	1.87817	1.81437	1.92206	1.77547	0.0193333	0.0293333	0.0333333	0.008	0.01	0.016
0.675	0.75	0.825	0	0.12	0	0	1.82488	1.84955	1.86635	1.67043	1.87268	1.86537	0.0126667	0.012	0.014	0.02	0.006	0.0113333
0.65	0.7	0.85	0	0.12	0	0	1.82431	1.73344	1.93313	1.91137	1.55494	1.98866	0.0172	0.028	0.0206667	0.008	0.018	0.0113333
0.75	0.9	0.95	0	0.135	0	0	1.82401	1.5627	1.86181	1.66838	1.93583	2.09132	0.0032	0	0.00933333	0.002	0.00466667	0
0.75	0.8	0.85	0	0.15	0	0	1.82378	1.72705	2.02743	1.94913	1.48115	1.93415	0.00106667	0.002	0.00133333	0	0.002	0
0.65	0.725	0.925	0	0.105	0	0	1.82282	1.73902	1.94174	1.76719	1.80609	1.86003	0.0210667	0.0126667	0.02	0.0266667	0.0186667	0.0273333
0.75	0.675	0.875	0	0.06	0	0	1.82214	1.96433	1.38282	1.73077	2.01104	2.02176	0.00773333	0.01	0.0106667	0.0106667	0.00333333	0.004
0.75	0.825	0.85	0	0.15	0	0	1.82192	1.81531	1.83184	1.87688	1.85137	1.73421	0.000933333	0	0.002	0	0.000666667	0.002
0.75	0.675	0.875	0	0.09	0	0	1.82126	1.91296	1.78832	1.61352	1.84519	1.94632	0.00706667	0.00533333	0.00333333	0.004	0.0206667	0.002
0.75	0.7	0.85	0	0.105	0	0	1.82091	1.90403	1.81534	1.85962	2.01232	1.51324	0.0228	0.04	0.014	0.0106667	0.00733333	0.042
0.75	0.775	0.85	0	0.09	0	0	1.82084	2.05896	1.80167	2.09756	1.80468	1.34133	0.000266667	0	0.000666667	0	0.000666667	0
0.75	0.725	0.875	0	0.075	0	0	1.82074	1.78981	2.03703	1.50248	1.97996	1.79444	0.00813333	0.0186667	0.002	0.00266667	0.01	0.00733333
0.65	0.8	0.9	0	0.12	0	0	1.82058	1.88106	1.75864	1.89028	1.82486	1.74808	0.00946667	0.012	0.0126667	0.004	0.0153333	0.00333333
0.75	0.775	0.85	0	0.06	0	0	1.82036	1.8139	1.8602	1.88247	2.02439	1.52085	0.000266667	0.000666667	0	0	0.000666667	0
0.75	0.8	0.85	0	0.105	0	0	1.81991	1.95616	1.89483	1.77593	1.76021	1.71241	0.000533333	0	0	0	0	0.00266667
0.65	0.725	0.9	0	0.075	0	0	1.81949	2.02328	1.72846	1.80166	1.75011	1.79395	0.0282667	0.00866667	0.0633333	0.0493333	0.006	0.014
0.775	0.925	0.9	0	0.12	0	0	1.81941	1.82334	1.74791	1.82264	1.86322	1.83993	0.000133333	0	0.000666667	0	0	0
0.75	0.75	0.9	0	0.075	0	0	1.81786	1.74087	1.81336	1.87507	1.56342	2.09658	0.00333333	0	0.00666667	0.006	0	0.004
0.75	0.8	0.925	0	0.075	0	0	1.81689	1.58273	1.38706	2.10111	2.00552	2.00804	0.002	0	0.00133333	0.000666667	0.008	0
0.65	0.65	0.85	0	0.075	0	0	1.8164	1.78107	1.88883	1.70042	1.9135	1.79815	0.00866667	0.00733333	0.008	0.02	0.00333333	0.00466667
0.75	0.925	0.9	0	0.15	0	0	1.81631	1.81928	1.5789	2.04342	1.66421	1.97575	0.0004	0	0.002	0	0	0
0.75	0.775	0.85	0	0.135	0	0	1.81511	1.93552	1.88393	1.48426	2.00762	1.76422	0.0004	0.00133333	0	0	0	0.000666667
0.75	0.875	0.925	0	0.105	0	0	1.81181	1.91411	1.77958	1.93063	1.87592	1.55882	0.000533333	0	0.00266667	0	0	0
0.775	0.9	0.95	0	0.105	0	0	1.81146	1.84337	1.671	1.84712	1.86078	1.83503	0.000133333	0	0.000666667	0	0	0
0.75	0.75	0.9	0	0.135	0	0	1.8114	2.10752	1.8703	1.94407	1.18021	1.95488	0.0326667	0.0106667	0.0486667	0.01	0.0886667	0.00533333
0.775	0.925	0.95	0	0.12	0	0	1.81114	1.88592	1.52988	1.86709	1.88007	1.89273	0	0	0	0	0	0
0.65	0.65	0.85	0	0.09	0	0	1.81087	1.98594	1.82439	1.74304	1.82834	1.67267	0.0208	0.0166667	0.0213333	0.0173333	0.01	0.0386667
0.75	0.65	0.825	0	0.12	0	0	1.8101	1.93502	1.74859	1.71124	1.93394	1.72171	0.00626667	0.00733333	0.00466667	0.002	0.0106667	0.00666667
0.65	0.65	0.925	0	0.12	0	0	1.80915	1.9682	1.22081	1.83593	2.15024	1.87059	0.0444	0.046	0.100667	0.0326667	0.00866667	0.034
0.75	0.825	0.925	0	0.105	0	0	1.809	1.60591	1.57423	1.97657	1.98261	1.90569	0.00106667	0.000666667	0.002	0	0.002	0.000666667
0.75	0.775	0.925	0	0.075	0	0	1.80891	1.42925	1.84497	2.04683	1.96475	1.75874	0.0137333	0.0506667	0	0.00466667	0.012	0.00133333
0.75	0.85	0.875	0	0.135	0	0	1.80854	2.0777	1.30289	1.8474	1.80733	2.00739	0.00413333	0.00266667	0	0	0.00133333	0.0166667
0.75	0.925	0.925	0	0.09	0	0	1.80805	1.6095	1.58011	2.03768	1.99397	1.819	0.000133333	0	0.000666667	0	0	0
0.775	0.9	0.925	0	0.105	0	0	1.80657	1.81085	1.65903	1.85526	1.8525	1.8552	0	0	0	0	0	0
0.75	0.775	0.925	0	0.06	0	0	1.80607	1.74234	1.93654	1.79004	1.59318	1.96826	0.00626667	0.000666667	0.006	0.02	0.000666667	0.004
0.75	0.95	0.9	0	0.135	0	0	1.80569	1.69921	2.06849	1.45629	1.82229	1.98219	0.0004	0.000666667	0	0.000666667	0.000666667	0
0.65	0.9	0.85	0	0.105	0	0	1.8051	1.81626	1.89956	1.79974	1.82972	1.68023	0.00493333	0.00533333	0.00533333	0.006	0.006	0.002
0.75	0.65	0.85	0	0.045	0	0	1.80476	1.54448	1.84207	1.80512	1.87568	1.95645	0.0106667	0.0233333	0.004	0.00933333	0.01	0.00666667
0.775	0.9	0.95	0	0.12	0	0	1.80265	1.83877	1.61064	1.86824	1.82599	1.86963	0	0	0	0	0	0
0.75	0.875	0.825	0	0.15	0	0	1.80231	1.89347	1.83965	1.87277	1.62084	1.78484	0.0004	0	0.00133333	0	0	0.000666667
0.65	0.75	0.875	0	0.06	0	0	1.80181	1.78615	1.97107	1.97039	1.70681	1.5746	0.0104	0.0146667	0.0173333	0.00733333	0.00733333	0.00533333
0.75	0.675	0.85	0	0.045	0	0	1.80121	1.76427	1.59033	1.93612	1.94929	1.76606	0.00613333	0.00666667	0.0193333	0.00133333	0.002	0.00133333
0.775	0.95	0.875	0	0.135	0	0	1.80034	1.8011	1.75552	1.80448	1.81722	1.8234	0.000133333	0	0	0.000666667	0	0
0.75	0.9	0.875	0	0.105	0	0	1.7998	1.77864	1.97705	1.61129	1.72308	1.90895	0.000266667	0	0.000666667	0	0.000666667	0
0.75	0.875	0.95	0	0.105	0	0	1.79941	1.5109	1.78996	1.98079	1.74015	1.97523	0.000666667	0.002	0	0	0.000666667	0.000666667
0.75	0.825	0.875	0	0.12	0	0	1.79927	1.54912	2.09893	1.68259	1.87987	1.78584	0.0008	0.000666667	0	0	0.00133333	0.002
0.75	0.8	0.875	0	0.075	0	0	1.79865	1.69238	2.00733	1.64112	1.99489	1.65752	0.00266667	0.000666667	0.00133333	0.00733333	0	0.004
0.65	0.7	0.95	0	0.075	0	0	1.79849	1.79714	1.83715	1.70247	1.86107	1.79463	0.024	0.0293333	0.0266667	0.0166667	0.0226667	0.0246667
0.75	0.8	0.9	0	0.105	0	0	1.79826	1.54799	1.98775	1.97934	1.82684	1.64938	0.000266667	0	0.00133333	0	0	0
0.75	0.825	0.875	0	0.075	0	0	1.79807	1.4973	1.91671	1.9679	1.63497	1.97347	0.0004	0.000666667	0.00133333	0	0	0
0.75	0.85	0.85	0	0.15	0	0	1.79726	1.62321	1.95791	1.88555	1.72617	1.79347	0.00533333	0	0.00266667	0	0.024	0
0.75	0.65	0.825	0	0.09	0	0	1.79696	1.82022	1.7456	1.8212	1.83388	1.7639	0.004	0.004	0.00666667	0.00466667	0.00266667	0.002
0.65	0.675	0.925	0	0.12	0	0	1.79691	1.94034	1.7303	1.69172	1.83486	1.78734	0.0509333	0.0353333	0.0673333	0.112	0.0213333	0.0186667
0.65	0.775	0.875	0	0.105	0	0	1.79687	1.78205	1.79547	1.76388	1.82393	1.81902	0.00573333	0.008	0.006	0.006	0.000666667	0.008
0.775	0.95	0.875	0	0.12	0	0	1.79593	1.79033	1.74872	1.80228	1.82605	1.8123	0	0	0	0	0	0
0.75	0.65	0.875	0	0.12	0	0	1.79581	2.12733	1.90147	1.78438	1.34238	1.8235	0.0256	0.004	0.00666667	0.00866667	0.102	0.00666667
0.75	0.775	0.85	0	0.12	0	0	1.79554	1.6468	1.55413	1.92243	1.89641	1.95793	0.00106667	0.00133333	0.00133333	0.00133333	0.00133333	0
0.65	0.75	0.85	0	0.105	0	0	1.79549	1.6059	1.99572	1.93229	1.81748	1.62609	0.0186667	0.056	0.00866667	0.00933333	0.014	0.00533333
0.75	0.95	0.85	0	0.12	0	0	1.79493	1.51374	1.88446	1.84736	1.79767	1.93145	0.0008	0	0.000666667	0	0	0.00333333
0.775	0.925	0.95	0	0.105	0	0	1.79437	1.81919	1.60354	1.83901	1.86145	1.84865	0	0	0	0	0	0
0.65	0.725	0.85	0	0.06	0	0	1.79422	1.82191	1.70679	1.85695	1.93218	1.65326	0.00853333	0.006	0.006	0.0146667	0.008	0.008
0.775	0.925	0.875	0	0.12	0	0	1.79418	1.80112	1.68701	1.81356	1.84229	1.82693	0	0	0	0	0	0
0.65	0.65	0.875	0	0.135	0	0	1.79412	1.82123	1.91786	1.86649	1.48821	1.87683	0.0374667	0.0506667	0.026	0.0246667	0.0306667	0.0553333
0.75	0.725	0.95	0	0.075	0	0	1.79387	1.73397	1.84929	1.82189	1.65438	1.90983	0.0194667	0.054	0.0126667	0.00333333	0.00866667	0.0186667
0.65	0.75	0.875	0	0.045	0	0	1.7938	1.72099	1.79999	1.87905	1.94885	1.62013	0.00573333	0.00333333	0.00666667	0.004	0.0106667	0.004
0.75	0.8	0.85	0	0.09	0	0	1.79358	1.84923	2.00036	1.50811	1.93546	1.67476	0.00146667	0	0.006	0.000666667	0.000666667	0
0.775	0.9	0.9	0	0.105	0	0	1.79169	1.76503	1.70367	1.81714	1.83796	1.83466	0	0	0	0	0	0
0.75	0.7	0.95	0	0.09	0	0	1.78973	1.82844	1.75333	1.77764	1.97719	1.61205	0.0209333	0.006	0.0166667	0.0306667	0.0226667	0.0286667
0.75	0.675	0.825	0	0.09	0	0	1.78927	1.6578	1.7324	1.68308	1.96521	1.90785	0.00333333	0.01	0	0.00333333	0.002	0.00133333
0.65	0.7	0.85	0	0.15	0	0	1.78907	1.81321	1.86017	1.99853	1.30379	1.96966	0.0298667	0.0226667	0.0426667	0.0173333	0.0593333	0.00733333
0.75	0.75	0.85	0	0.045	0	0	1.78835	1.80128	1.74619	1.89201	1.65503	1.84726	0.000933333	0.002	0.000666667	0	0.00133333	0.000666667
0.65	0.825	0.85	0	0.09	0	0	1.78826	1.77651	1.79683	1.64337	1.97926	1.74532	0.00826667	0.000666667	0.00666667	0.006	0.01	0.018
0.75	0.8	0.925	0	0.105	0	0	1.78735	1.7359	1.96439	1.45889	1.97335	1.80424	0.00346667	0	0.00866667	0.00133333	0.00733333	0
0.75	0.825	0.925	0	0.09	0	0	1.78722	1.52395	2.01944	1.7369	1.72121	1.93462	0.002	0.00266667	0.000666667	0.00666667	0	0
0.775	0.925	0.95	0	0.135	0	0	1.78716	1.86278	1.63349	1.87465	1.70469	1.86018	0	0	0	0	0	0
0.75	0.775	0.9	0	0.075	0	0	1.78656	1.70351	1.70053	1.56862	1.90116	2.059	0.0008	0.00133333	0	0	0.00266667	0
0.75	0.95	0.925	0	0.15	0	0	1.78654	1.40645	1.77098	2.09349	2.01564	1.64613	0.0008	0	0.00133333	0.000666667	0.00133333	0.000666667
0.65	0.65	0.85	0	0.12	0	0	1.78623	1.84927	1.90222	1.80298	1.54785	1.82882	0.0204	0.00866667	0.00666667	0.0126667	0.0326667	0.0413333
0.75	0.8	0.9	0	0.075	0	0	1.78524	1.65795	1.94572	1.61498	1.84975	1.8578	0.00346667	0.00266667	0	0.00333333	0	0.0113333
0.775	0.925	0.925	0	0.105	0	0	1.78518	1.80241	1.56424	1.84328	1.86232	1.85366	0	0	0	0	0	0
0.75	0.875	0.9	0	0.105	0	0	1.78467	1.6705	1.35947	1.89323	1.87641	2.12376	0.000266667	0	0	0.000666667	0.000666667	0
0.75	0.9	0.925	0	0.105	0	0	1.78424	1.52906	1.93565	2.11594	2.05185	1.28869	0.000533333	0.000666667	0.000666667	0	0	0.00133333
0.775	0.95	0.9	0	0.12	0	0	1.78253	1.82105	1.53283	1.83983	1.87405	1.84486	0.000133333	0	0.000666667	0	0	0
0.75	0.65	0.825	0	0.15	0	0	1.78247	1.55321	1.90341	1.87098	1.71113	1.8736	0.0072	0.0153333	0.00933333	0.00666667	0.00466667	0
0.75	0.95	0.95	0	0.135	0	0	1.78099	2.15024	1.57105	1.52072	1.78158	1.88135	0.002	0.000666667	0.000666667	0.00266667	0.00333333	0.00266667
0.75	0.825	0.9	0	0.105	0	0	1.78079	1.87181	1.61615	1.62623	1.68606	2.10373	0.00546667	0.00133333	0.0213333	0.00266667	0.00133333	0.000666667
0.75	0.85	0.875	0	0.09	0	0	1.77991	1.72146	1.67481	1.5311	2.00115	1.971	0.0004	0.00133333	0	0	0	0.000666667
0.65	0.925	0.85	0	0.135	0	0	1.77878	1.96354	1.83956	1.92822	1.39976	1.76284	0.0117333	0.0186667	0.00133333	0.00666667	0.0113333	0.0206667
0.65	0.8	0.85	0	0.105	0	0	1.77826	1.79734	1.48147	1.98746	1.90123	1.72382	0.0109333	0.0206667	0.0173333	0.006	0.00533333	0.00533333
0.75	0.875	0.875	0	0.105	0	0	1.77826	1.52245	2.00064	1.71719	1.65663	1.99439	0.00106667	0	0.002	0.000666667	0.00266667	0
0.75	0.75	0.9	0	0.06	0	0	1.77801	1.80247	1.84912	1.73375	1.52223	1.98249	0.0032	0.00533333	0.00733333	0	0.00133333	0.002
0.65	0.7	0.9	0	0.06	0	0	1.77666	1.79918	1.60551	1.67813	1.92878	1.87169	0.012	0.00933333	0.01	0.0166667	0.0106667	0.0133333
0.65	0.65	0.85	0	0.15	0	0	1.77657	1.89919	1.73192	1.61604	1.9158	1.71993	0.0132	0.006	0.012	0.0153333	0.0213333	0.0113333
0.75	0.925	0.95	0	0.135	0	0	1.77649	1.51352	2.08205	1.5509	2.019	1.71696	0.00173333	0.00133333	0.002	0.000666667	0.00466667	0
0.675	0.725	0.95	0	0.075	0	0	1.77601	1.88491	1.48742	1.86042	1.50991	2.13737	0.0233333	0.016	0.0266667	0.014	0.048	0.012
0.75	0.675	0.85	0	0.06	0	0	1.77556	1.98178	1.58173	1.76084	1.61639	1.93706	0.00346667	0.00133333	0.00666667	0.006	0.00266667	0.000666667
0.675	0.65	0.85	0	0.12	0	0	1.77546	1.88246	2.00019	1.76811	1.96567	1.26089	0.0257333	0.0333333	0.014	0.016	0.012	0.0533333
0.75	0.825	0.95	0	0.075	0	0	1.7754	1.89558	1.59854	2.01805	2.05244	1.31237	0.00466667	0.00266667	0.006	0.00733333	0	0.00733333
0.75	0.925	0.9	0	0.135	0	0	1.77514	1.59341	1.62863	1.86168	1.87255	1.91942	0.00773333	0	0.000666667	0.0366667	0	0.00133333
0.75	0.775	0.95	0	0.06	0	0	1.7728	1.67504	1.8212	1.62628	1.76949	1.97198	0.0044	0.00533333	0.002	0.01	0.000666667	0.004
0.65	0.95	0.925	0	0.12	0	0	1.77154	1.41511	1.99346	1.8478	1.91494	1.68642	0.0237333	0.024	0.00733333	0.0326667	0.01	0.0446667
0.65	0.775	0.875	0	0.09	0	0	1.77147	1.7147	2.01434	1.70403	1.62895	1.79531	0.0132	0.00333333	0.0206667	0.0266667	0.00466667	0.0106667
0.75	0.725	0.875	0	0.15	0	0	1.77072	1.29724	1.90154	1.8789	1.96569	1.81021	0.0337333	0.0726667	0.016	0.016	0.0153333	0.0486667
0.75	0.825	0.85	0	0.09	0	0	1.77012	1.812	2.01168	1.79251	1.62706	1.60734	0.000133333	0	0	0	0	0.000666667
0.65	0.85	0.925	0	0.105	0	0	1.76994	2.04569	1.75569	1.70542	1.60888	1.73404	0.0245333	0.00666667	0.0586667	0.008	0.0266667	0.0226667
0.65	0.65	0.875	0	0.12	0	0	1.76959	1.52672	1.84761	1.95364	1.53855	1.98144	0.0189333	0.00866667	0.0153333	0.024	0.0153333	0.0313333
0.75	0.875	0.85	0	0.135	0	0	1.76933	1.68623	1.44112	2.0387	1.96339	1.7172	0.000133333	0	0	0.000666667	0	0
0.75	0.85	0.875	0	0.15	0	0	1.76923	1.73307	1.69511	1.5577	2.13875	1.72152	0.00146667	0.000666667	0.00533333	0.000666667	0	0.000666667
0.65	0.675	0.925	0	0.105	0	0	1.76763	1.64004	1.93358	1.87832	1.61675	1.76947	0.0362667	0.0226667	0.062	0.0213333	0.05	0.0253333
0.75	0.9	0.9	0	0.12	0	0	1.76686	1.83409	1.52103	1.74215	1.95145	1.78558	0.00186667	0.00133333	0.006	0.00133333	0.000666667	0
0.75	0.8	0.95	0	0.09	0	0	1.76683	1.62674	1.74648	2.03763	1.54187	1.88142	0.00146667	0.000666667	0	0.004	0.00266667	0
0.75	0.825	0.95	0	0.105	0	0	1.76661	1.3927	1.9566	1.97732	1.58375	1.92267	0.0068	0	0	0	0.0293333	0.00466667
0.75	0.75	0.9	0	0.045	0	0	1.7663	1.54136	1.77276	1.86778	1.82838	1.82121	0.00213333	0	0.004	0.000666667	0	0.006
0.75	0.825	0.875	0	0.135	0	0	1.76628	1.39264	2.07951	1.46503	1.97002	1.92418	0.00106667	0.00133333	0.00133333	0	0.002	0.000666667
0.775	0.725	0.95	0	0.09	0	0	1.76589	1.91608	1.77358	1.78102	1.51731	1.84146	0.014	0.00466667	0.016	0.00866667	0.0266667	0.014
0.675	0.95	0.85	0	0.135	0	0	1.76577	1.91738	1.77881	1.5477	1.99568	1.58926	0.014	0.00666667	0.004	0.00733333	0.00466667	0.0473333
0.75	0.7	0.9	0	0.135	0	0	1.76501	1.91308	1.93014	1.42052	1.81294	1.74836	0.0304	0.038	0.014	0.0506667	0.0233333	0.026
0.65	0.95	0.85	0	0.135	0	0	1.76495	1.98848	1.25916	1.92679	1.75703	1.89331	0.00813333	0.01	0.00866667	0.012	0.002	0.008
0.75	0.75	0.95	0	0.06	0	0	1.7644	1.77329	0.932488	1.9823	1.99854	2.13537	0.00906667	0	0.00133333	0.006	0.0293333	0.00866667
0.75	0.775	0.825	0	0.15	0	0	1.76422	1.70967	1.69303	1.91477	1.57568	1.92797	0.0012	0.000666667	0.00266667	0	0	0.00266667
0.75	0.75	0.825	0	0.135	0	0	1.76361	1.73943	1.85977	1.77937	1.80876	1.6307	0.0084	0.0146667	0.00466667	0.00866667	0.006	0.008
0.75	0.875	0.875	0	0.12	0	0	1.76253	1.75374	1.7057	1.68272	1.97043	1.70007	0	0	0	0	0	0
0.75	0.725	0.85	0	0.075	0	0	1.76177	1.68777	1.56516	1.94445	1.76457	1.8469	0.00786667	0.00466667	0.00666667	0.00133333	0.006	0.0206667
0.65	0.925	0.85	0	0.09	0	0	1.76148	1.44956	1.8014	1.95937	1.75465	1.84244	0.0088	0.0113333	0.00733333	0.008	0.016	0.00133333
0.65	0.75	0.875	0	0.15	0	0	1.76098	1.7918	1.85612	1.59071	1.82452	1.74174	0.0301333	0.01	0.022	0.032	0.0606667	0.026
0.65	0.7	0.85	0	0.045	0	0	1.75939	1.86819	1.70859	1.77876	1.59205	1.84937	0.0121333	0.00866667	0.00866667	0.012	0.0206667	0.0106667
0.75	0.825	0.9	0	0.12	0	0	1.75904	1.99994	1.64196	1.17441	2.01526	1.96366	0.0004	0	0	0.002	0	0
0.65	0.675	0.825	0	0.105	0	0	1.75894	1.96413	1.72382	1.53138	1.67073	1.90465	0.0138667	0.022	0.0113333	0.00666667	0.0133333	0.016
0.75	0.75	0.825	0	0.045	0	0	1.75751	1.74003	1.62082	1.84421	1.76307	1.81941	0.00133333	0.002	0	0	0.00266667	0.002
0.775	0.95	0.925	0	0.105	0	0	1.7572	1.79096	1.4373	1.82155	1.86282	1.87334	0	0	0	0	0	0
0.7	0.65	0.875	0	0.12	0	0	1.75712	1.50428	2.01439	1.8674	1.61016	1.78936	0.0185333	0.0493333	0.0113333	0.006	0.0113333	0.0146667
0.775	0.875	0.95	0	0.12	0	0	1.75631	1.85461	1.52849	1.85539	1.70394	1.83911	0.000133333	0	0	0	0.000666667	0
0.65	0.7	0.875	0	0.12	0	0	1.75555	1.7639	1.93562	1.48992	1.63094	1.95735	0.0410667	0.0453333	0.022	0.07	0.0466667	0.0213333
0.775	0.825	0.95	0	0.105	0	0	1.75529	1.85466	1.56297	1.8339	1.71166	1.81325	0.000933333	0	0.00333333	0.000666667	0	0.000666667
0.65	0.725	0.85	0	0.045	0	0	1.75527	1.73856	1.88534	1.41552	1.92195	1.81497	0.0130667	0.026	0.0106667	0.0106667	0.00866667	0.00933333
0.65	0.725	0.875	0	0.06	0	0	1.75519	1.85096	1.76748	1.74905	1.80863	1.59981	0.0128	0.014	0.00533333	0.00466667	0.008	0.032
0.65	0.725	0.925	0	0.15	0	0	1.75495	1.27667	1.8811	1.89929	1.90134	1.81637	0.0382667	0.0586667	0.022	0.0386667	0.024	0.048
0.75	0.875	0.9	0	0.15	0	0	1.75473	1.99224	1.98509	0.893551	2.02947	1.8733	0.00706667	0.000666667	0.00133333	0.0313333	0.00133333	0.000666667
0.775	0.95	0.85	0	0.12	0	0	1.75414	1.74016	1.67667	1.7617	1.79726	1.79492	0	0	0	0	0	0
0.75	0.8	0.875	0	0.06	0	0	1.75412	1.96995	1.69177	1.81017	1.50659	1.79212	0.0008	0.002	0	0.002	0	0
0.75	0.875	0.9	0	0.12	0	0	1.75356	1.83733	1.91355	2.14349	1.98354	0.889912	0.000266667	0	0.000666667	0	0.000666667	0
0.775	0.875	0.925	0	0.105	0	0	1.75338	1.83018	1.52344	1.83012	1.75817	1.825	0	0	0	0	0	0
0.75	0.9	0.875	0	0.135	0	0	1.75336	2.0495	1.57996	1.4653	1.73526	1.93676	0.000133333	0	0	0	0	0.000666667
0.75	0.725	0.9	0	0.075	0	0	1.75334	1.87279	1.45847	1.5777	1.87451	1.98324	0.0153333	0.0106667	0.0426667	0.00133333	0.0126667	0.00933333
0.75	0.95	0.9	0	0.15	0	0	1.75302	1.68255	2.02319	1.33119	2.02609	1.70208	0.0016	0.00333333	0.00133333	0.000666667	0.002	0.000666667
0.675	0.725	0.85	0	0.09	0	0	1.75264	1.56223	1.70957	1.71217	1.97943	1.7998	0.0233333	0.0453333	0.00933333	0.0326667	0.008	0.0213333
0.65	0.65	0.875	0	0.105	0	0	1.75226	1.48329	1.39204	2.01763	2.03927	1.82908	0.0208	0.0246667	0.0153333	0.0153333	0.04	0.00866667
0.675	0.725	0.875	0	0.09	0	0	1.75205	1.52888	1.80718	1.98103	1.67295	1.77021	0.0132	0.01	0.0133333	0.0113333	0.0126667	0.0186667
0.675	0.775	0.85	0	0.105	0	0	1.75158	1.71487	2.04224	1.48041	1.69216	1.82822	0.0116	0.0266667	0.00333333	0.00666667	0.00933333	0.012
0.65	0.65	0.85	0	0.045	0	0	1.75144	1.88706	1.86081	1.87837	1.47277	1.65822	0.0084	0.0133333	0.00533333	0.00533333	0.012	0.006
0.65	0.75	0.85	0	0.12	0	0	1.75133	1.74467	1.54587	1.81492	1.99971	1.65148	0.0197333	0.032	0.00466667	0.0153333	0.0373333	0.00933333
0.65	0.875	0.9	0	0.12	0	0	1.75095	1.76926	1.7072	2.21683	1.51085	1.55062	0.0124	0.00466667	0.0373333	0.00866667	0.000666667	0.0106667
0.65	0.775	0.875	0	0.06	0	0	1.75021	1.76733	1.71311	1.80702	1.73274	1.73084	0.0072	0.00666667	0.012	0.00266667	0.00333333	0.0113333
0.75	0.725	0.85	0	0.12	0	0	1.7501	1.87327	1.90182	1.24678	2.02164	1.70699	0.0385333	0.0213333	0.008	0.120667	0.0133333	0.0293333
0.775	0.95	0.875	0	0.105	0	0	1.7497	1.74603	1.56916	1.7809	1.82769	1.82473	0	0	0	0	0	0
0.65	0.75	0.875	0	0.12	0	0	1.74953	1.92821	1.79451	1.75542	1.74626	1.52324	0.0221333	0.014	0.0433333	0.032	0.0146667	0.00666667
0.775	0.925	0.95	0	0.15	0	0	1.74931	1.86947	1.40258	1.88328	1.73827	1.85298	0	0	0	0	0	0
0.675	0.65	0.9	0	0.075	0	0	1.74842	1.42082	2.05582	1.54861	1.80923	1.90762	0.0226667	0.0113333	0.0333333	0.0306667	0.0253333	0.0126667
0.65	0.925	0.85	0	0.15	0	0	1.74837	1.72677	1.47224	1.93943	1.73321	1.8702	0.00533333	0.0133333	0.00333333	0.00533333	0.00333333	0.00133333
0.75	0.775	0.85	0	0.045	0	0	1.74805	1.37174	2.05135	1.94075	1.48986	1.88657	0.000533333	0.000666667	0.00133333	0	0.000666667	0
0.65	0.725	0.925	0	0.06	0	0	1.74776	1.70629	1.78653	1.71206	1.83488	1.69902	0.0306667	0.0546667	0.0133333	0.008	0.0326667	0.0446667
0.775	0.9	0.875	0	0.105	0	0	1.74738	1.75716	1.50871	1.80539	1.8359	1.82972	0.000133333	0	0.000666667	0	0	0
0.75	0.725	0.95	0	0.09	0	0	1.74708	1.52305	1.87692	2.00424	1.41476	1.91641	0.0352	0.012	0.0113333	0.0193333	0.117333	0.016
0.65	0.725	0.85	0	0.12	0	0	1.74707	1.72094	1.81301	1.76735	1.61016	1.82389	0.0130667	0.008	0.016	0.0126667	0.0186667	0.01
0.65	0.85	0.85	0	0.105	0	0	1.74682	1.4119	1.89702	1.79287	1.9186	1.71372	0.00733333	0.004	0.00866667	0.016	0	0.008
0.775	0.95	0.95	0	0.15	0	0	1.74627	1.89321	1.23884	1.88037	1.83611	1.88284	0	0	0	0	0	0
0.65	0.8	0.85	0	0.045	0	0	1.74588	1.55762	1.67479	1.74198	1.80349	1.95153	0.00666667	0.002	0.0153333	0.002	0.00533333	0.00866667
0.75	0.7	0.9	0	0.12	0	0	1.74578	1.64287	1.79063	1.55359	1.98441	1.7574	0.0289333	0.0273333	0.0273333	0.0306667	0.0293333	0.03
0.75	0.775	0.825	0	0.12	0	0	1.74535	1.82296	1.79056	1.75909	1.55898	1.79513	0.000133333	0.000666667	0	0	0	0
0.65	0.825	0.85	0	0.135	0	0	1.74478	1.36436	1.76644	1.90861	1.67565	2.00884	0.0124	0.004	0.00733333	0.00266667	0.0306667	0.0173333
0.65	0.75	0.875	0	0.075	0	0	1.7433	1.74045	1.60679	1.96006	1.79913	1.61007	0.0112	0.0206667	0.004	0.018	0.00666667	0.00666667
0.65	0.65	0.9	0	0.135	0	0	1.74303	1.98771	1.31295	2.06168	1.32824	2.02458	0.04	0.0306667	0.0233333	0.0293333	0.094	0.0226667
0.65	0.775	0.85	0	0.15	0	0	1.7427	1.85236	1.82598	1.6374	1.44438	1.95338	0.00893333	0.00533333	0.00533333	0.014	0.0126667	0.00733333
0.65	0.825	0.85	0	0.105	0	0	1.74269	1.58012	1.92169	1.79194	1.64804	1.77166	0.0056	0.00666667	0.00733333	0.00333333	0.00866667	0.002
0.65	0.725	0.875	0	0.09	0	0	1.74215	1.93777	1.56241	1.54769	2.06115	1.60174	0.0186667	0.014	0.0213333	0.0386667	0.0106667	0.00866667
0.65	0.95	0.85	0	0.105	0	0	1.74032	1.6582	1.63018	1.71548	1.89741	1.80035	0.00893333	0.00666667	0.006	0.00933333	0.002	0.0206667
0.775	0.95	0.875	0	0.15	0	0	1.7399	1.81384	1.65194	1.82672	1.57431	1.83271	0.000133333	0.000666667	0	0	0	0
0.65	0.85	0.825	0	0.12	0	0	1.73963	1.83798	1.85778	1.71536	1.76641	1.52064	0.0064	0.002	0.00733333	0.0153333	0.00466667	0.00266667
0.75	0.85	0.825	0	0.135	0	0	1.7396	1.74471	1.73898	1.85258	1.60721	1.75451	0.0004	0	0.000666667	0.000666667	0.000666667	0
0.75	0.675	0.9	0	0.045	0	0	1.73928	2.06943	1.58017	1.489	1.69587	1.86192	0.00946667	0.0113333	0.00666667	0.00266667	0.0206667	0.006
0.675	0.775	0.875	0	0.105	0	0	1.73865	2.10673	1.83506	0.97555	1.92661	1.8493	0.05	0.01	0.0746667	0.115333	0.0413333	0.00866667
0.65	0.75	0.85	0	0.15	0	0	1.73841	1.59827	1.64273	1.90375	1.86671	1.68062	0.0236	0.026	0.0273333	0.0393333	0.0126667	0.0126667
0.75	0.875	0.95	0	0.135	0	0	1.73748	1.3906	1.85441	1.84584	1.8307	1.76584	0.002	0	0.008	0.00133333	0.000666667	0
0.75	0.8	0.9	0	0.09	0	0	1.73736	1.68412	1.6921	1.50752	1.8855	1.91754	0.000933333	0	0.000666667	0.002	0.000666667	0.00133333
0.75	0.875	0.85	0	0.15	0	0	1.73731	1.47017	2.04018	1.13144	2.04002	2.00474	0.000533333	0	0.00133333	0	0	0.00133333
0.75	0.925	0.875	0	0.12	0	0	1.7366	1.07563	2.06052	2.02578	1.89692	1.62414	0.000933333	0	0	0.00266667	0	0.002
0.75	0.925	0.85	0	0.105	0	0	1.73644	1.36336	1.79583	1.83096	1.80649	1.88558	0.000133333	0	0.000666667	0	0	0
0.775	0.9	0.95	0	0.15	0	0	1.73637	1.87048	1.60852	1.89052	1.44131	1.87104	0.0004	0	0.000666667	0.000666667	0.000666667	0
0.75	0.8	0.95	0	0.12	0	0	1.73622	1.7852	1.99265	1.82294	2.08068	0.999626	0.0036	0	0.00466667	0.00333333	0.004	0.006
0.65	0.725	0.925	0	0.12	0	0	1.73612	1.84086	1.58841	1.74272	1.78149	1.72715	0.0368	0.0306667	0.016	0.026	0.0493333	0.062
0.75	0.875	0.875	0	0.15	0	0	1.73549	2.09051	1.17711	2.01495	1.65175	1.74315	0.000666667	0.000666667	0.00133333	0.00133333	0	0
0.65	0.725	0.85	0	0.135	0	0	1.73549	1.5985	1.91389	1.74186	1.74447	1.67873	0.0214667	0.024	0.0193333	0.0206667	0.0306667	0.0126667
0.775	0.925	0.9	0	0.105	0	0	1.73545	1.77289	1.38373	1.81135	1.84764	1.86165	0	0	0	0	0	0
0.75	0.85	0.85	0	0.135	0	0	1.73491	2.07269	1.40707	1.48524	1.95912	1.75044	0.0004	0	0	0.002	0	0
0.65	0.775	0.875	0	0.12	0	0	1.73456	2.12094	1.7466	1.51534	1.56844	1.72146	0.024	0.00866667	0.00933333	0.038	0.0553333	0.00866667
0.75	0.7	0.825	0	0.15	0	0	1.73404	1.85285	1.57731	1.74607	1.70788	1.78612	0.0217333	0.0133333	0.05	0.0166667	0.006	0.0226667
0.675	0.925	0.85	0	0.135	0	0	1.73391	1.93831	1.7275	1.50799	1.95586	1.53989	0.00626667	0.00466667	0.00266667	0.0186667	0.00466667	0.000666667
0.75	0.9	0.825	0	0.12	0	0	1.73233	1.77164	1.71876	1.54409	1.95462	1.67254	0.000266667	0.000666667	0	0	0.000666667	0
0.75	0.9	0.925	0	0.135	0	0	1.73195	1.94188	1.60432	1.42215	1.63225	2.05915	0.000133333	0	0	0	0	0.000666667
0.75	0.925	0.825	0	0.15	0	0	1.73184	1.75457	1.82796	1.65555	1.56423	1.85688	0.000133333	0	0.000666667	0	0	0
0.775	0.875	0.925	0	0.15	0	0	1.73152	1.85467	1.72408	1.8611	1.35493	1.86285	0.000266667	0	0	0.000666667	0.000666667	0
0.65	0.925	0.925	0	0.12	0	0	1.73108	1.81284	1.82877	1.66399	1.49386	1.85596	0.0202667	0.0286667	0.00866667	0.0326667	0.0213333	0.01
0.65	0.75	0.85	0	0.045	0	0	1.73102	1.62098	1.92096	1.82732	1.64175	1.6441	0.0114667	0.0433333	0.00733333	0.002	0.004	0.000666667
0.775	0.75	0.95	0	0.075	0	0	1.73101	1.77669	1.64133	1.73233	1.66554	1.83918	0.00146667	0	0.00333333	0.000666667	0.00333333	0
0.75	0.925	0.925	0	0.15	0	0	1.73047	1.15935	2.13165	1.9685	1.40533	1.98754	0.00146667	0.00133333	0.00133333	0.00333333	0.000666667	0.000666667
0.65	0.725	0.925	0	0.075	0	0	1.73008	1.68051	1.27756	1.78439	1.95311	1.95484	0.0114667	0.00466667	0.00933333	0.0233333	0.0126667	0.00733333
0.65	0.775	0.85	0	0.12	0	0	1.72946	1.36877	1.9106	1.82287	1.57825	1.96681	0.00613333	0.004	0.00533333	0.008	0.00466667	0.00866667
0.75	0.85	0.9	0	0.105	0	0	1.72944	0.855548	1.94409	1.83448	1.84148	2.17158	0.00253333	0.002	0	0.00666667	0.000666667	0.00333333
0.75	0.825	0.85	0	0.135	0	0	1.72847	1.57058	1.86798	1.58461	1.50646	2.1127	0.0004	0	0.00133333	0	0.000666667	0
0.675	0.825	0.925	0	0.15	0	0	1.72748	1.96249	1.55818	1.73043	1.69883	1.68746	0.0201333	0.00133333	0.0166667	0.0733333	0.000666667	0.00866667
0.75	0.9	0.9	0	0.09	0	0	1.72747	1.69038	1.68887	1.96763	1.54152	1.74893	0.000266667	0	0	0.00133333	0	0
0.775	0.9	0.925	0	0.12	0	0	1.72682	1.84476	1.38297	1.84722	1.70848	1.85067	0	0	0	0	0	0
0.65	0.75	0.85	0	0.075	0	0	1.72665	1.82711	1.57093	1.72313	1.94655	1.56556	0.00573333	0.00466667	0.0133333	0.004	0.00333333	0.00333333
0.775	0.95	0.9	0	0.15	0	0	1.7264	1.85138	1.47496	1.85958	1.58154	1.86457	0	0	0	0	0	0
0.65	0.75	0.9	0	0.09	0	0	1.7264	1.8161	1.74665	1.41667	1.93572	1.71685	0.0486667	0.02	0.052	0.03	0.0406667	0.100667
0.75	0.85	0.925	0	0.105	0	0	1.72572	1.54902	1.66595	1.77557	1.86074	1.77729	0.00213333	0.00133333	0.000666667	0.00133333	0	0.00733333
0.7	0.675	0.85	0	0.09	0	0	1.72571	1.77254	1.27447	1.67889	1.86852	2.03414	0.0158667	0.0213333	0.0166667	0.03	0.008	0.00333333
0.65	0.925	0.85	0	0.105	0	0	1.72552	1.8259	1.48402	1.9362	1.66335	1.71812	0.00613333	0.00533333	0.002	0.006	0.00733333	0.01
0.775	0.9	0.9	0	0.09	0	0	1.72526	1.70173	1.56749	1.78124	1.81066	1.76519	0	0	0	0	0	0
0.65	0.825	0.825	0	0.135	0	0	1.72521	1.8058	1.74789	1.44151	1.83225	1.79859	0.00493333	0.006	0.00733333	0.00133333	0.008	0.002
0.65	0.7	0.85	0	0.06	0	0	1.72489	1.73938	1.80853	1.733	1.68436	1.65916	0.0252	0.0173333	0.01	0.026	0.036	0.0366667
0.7	0.725	0.85	0	0.105	0	0	1.72426	1.78866	1.46289	1.30689	1.93829	2.12457	0.0122667	0.0186667	0.0186667	0.0113333	0.00266667	0.01
0.75	0.8	0.85	0	0.12	0	0	1.72358	1.85016	2.03856	1.77241	1.17674	1.78005	0.000133333	0.000666667	0	0	0	0
0.775	0.85	0.95	0	0.135	0	0	1.72353	1.89404	1.63539	1.87119	1.44918	1.76787	0.0008	0.000666667	0.000666667	0	0.002	0.000666667
0.65	0.8	0.875	0	0.15	0	0	1.72347	1.48161	1.52962	1.8106	1.97117	1.82436	0.0088	0.00933333	0.00466667	0.022	0.006	0.002
0.65	0.9	0.85	0	0.12	0	0	1.72281	1.8924	1.74575	1.72001	1.60967	1.64621	0.0096	0.012	0.008	0.0113333	0.006	0.0106667
0.65	0.7	0.925	0	0.12	0	0	1.72272	1.6917	1.49845	1.94025	1.86089	1.62231	0.0377333	0.076	0.0286667	0.02	0.022	0.042
0.65	0.8	0.875	0	0.075	0	0	1.72268	1.77053	1.90755	1.61823	1.80169	1.51541	0.0101333	0.0153333	0.008	0.00133333	0.008	0.018
0.75	0.7	0.825	0	0.105	0	0	1.72253	1.80572	1.74611	1.58049	1.6813	1.79901	0.01	0.00466667	0.00466667	0.0146667	0.01	0.016
0.65	0.75	0.9	0	0.075	0	0	1.72241	1.20901	1.60432	1.97526	1.89507	1.92837	0.0121333	0.006	0.0153333	0.012	0.004	0.0233333
0.65	0.75	0.825	0	0.09	0	0	1.72198	1.79653	1.80314	1.51491	1.76273	1.7326	0.00946667	0.014	0.014	0.004	0.00533333	0.01
0.65	0.875	0.85	0	0.105	0	0	1.72171	1.66164	1.74465	1.66545	1.83263	1.70416	0.00493333	0.008	0.00866667	0.00133333	0.00266667	0.004
0.65	0.95	0.85	0	0.09	0	0	1.72078	1.85337	1.56225	1.77095	1.75426	1.6631	0.00773333	0.01	0.00733333	0.014	0.00466667	0.00266667
0.65	0.775	0.925	0	0.15	0	0	1.71987	1.79156	1.17471	1.80712	2.0989	1.72708	0.0202667	0.0166667	0.0366667	0.00666667	0.01	0.0313333
0.65	0.7	0.875	0	0.09	0	0	1.71972	1.55748	1.66575	1.7921	1.69489	1.88839	0.0234667	0.036	0.042	0.0126667	0.014	0.0126667
0.75	0.675	0.825	0	0.105	0	0	1.71917	1.61259	1.9991	1.41928	1.81669	1.74818	0.0092	0.012	0.000666667	0.028	0.00333333	0.002
0.75	0.7	0.85	0	0.06	0	0	1.71884	1.89693	1.3722	1.79552	1.90071	1.62883	0.0129333	0.0113333	0.00333333	0.014	0.00666667	0.0293333
0.775	0.925	0.85	0	0.105	0	0	1.71873	1.68361	1.62392	1.74018	1.79046	1.75547	0	0	0	0	0	0
0.75	0.95	0.925	0	0.105	0	0	1.71821	1.81945	1.98297	1.62809	1.2963	1.86422	0.0012	0.00133333	0.004	0	0.000666667	0
0.65	0.85	0.85	0	0.09	0	0	1.71791	1.77971	1.56332	1.60224	1.77158	1.87269	0.0096	0.006	0.028	0.00333333	0.00533333	0.00533333
0.775	0.725	0.925	0	0.09	0	0	1.71784	1.83961	1.60563	1.84385	1.4549	1.8452	0.0084	0.00266667	0.016	0.0106667	0.006	0.00666667
0.7	0.65	0.875	0	0.09	0	0	1.71782	2.05298	1.47341	2.00473	1.47356	1.5844	0.0146667	0.00466667	0.0213333	0.014	0.0253333	0.008
0.675	0.75	0.85	0	0.135	0	0	1.71781	1.22711	1.80795	1.71407	1.99836	1.84155	0.00986667	0.0113333	0.0106667	0.0106667	0.00466667	0.012
0.65	0.85	0.85	0	0.075	0	0	1.71763	1.56507	1.43932	1.81394	1.88236	1.88745	0.0105333	0.018	0.00533333	0.00266667	0.022	0.00466667
0.65	0.775	0.925	0	0.075	0	0	1.71735	1.22056	1.74912	1.78739	1.75672	2.07293	0.0201333	0.0173333	0.0266667	0.0293333	0.0126667	0.0146667
0.65	0.775	0.95	0	0.12	0	0	1.71701	1.65849	1.87698	1.47054	1.77254	1.80648	0.0516	0.0553333	0.044	0.0893333	0.0286667	0.0406667
0.65	0.775	0.95	0	0.075	0	0	1.71676	1.76477	1.87541	1.63513	1.5685	1.74001	0.0184	0.0193333	0.04	0.016	0.0106667	0.006
0.775	0.95	0.85	0	0.105	0	0	1.71621	1.73207	1.58926	1.73439	1.74908	1.77626	0	0	0	0	0	0
0.65	0.675	0.95	0	0.09	0	0	1.71611	1.72948	1.82584	1.75266	1.69841	1.57418	0.0357333	0.0386667	0.0206667	0.0766667	0.0306667	0.012
0.65	0.825	0.9	0	0.09	0	0	1.71589	0.985741	2.12937	1.78451	2.06551	1.61433	0.0258667	0.006	0.008	0.00666667	0.00333333	0.105333
0.65	0.65	0.825	0	0.09	0	0	1.71578	1.82457	1.53161	1.94133	1.77819	1.50322	0.0121333	0.012	0.00933333	0.01	0.016	0.0133333
0.675	0.9	0.825	0	0.135	0	0	1.71529	1.80225	1.86953	1.60009	1.58909	1.71547	0.0084	0.00333333	0.00266667	0.0273333	0.00466667	0.004
0.775	0.925	0.925	0	0.15	0	0	1.71488	1.86874	1.55961	1.85451	1.41469	1.87687	0.0004	0	0	0.000666667	0.000666667	0.000666667
0.775	0.75	0.95	0	0.09	0	0	1.71486	1.83387	1.46805	1.75599	1.66289	1.8535	0.00986667	0.00133333	0	0.00733333	0.0326667	0.008
0.675	0.7	0.85	0	0.06	0	0	1.71423	1.69479	1.8328	1.87599	1.33863	1.82891	0.0104	0.00533333	0.01	0.0206667	0.0126667	0.00333333
0.65	0.675	0.9	0	0.075	0	0	1.71379	1.81548	1.92381	1.77408	1.92097	1.1346	0.0254667	0.034	0.03	0.0166667	0.0233333	0.0233333
0.775	0.925	0.9	0	0.135	0	0	1.71371	1.83491	1.21843	1.85545	1.79392	1.86584	0	0	0	0	0	0
0.65	0.925	0.925	0	0.105	0	0	1.71364	1.56093	1.79129	1.88193	1.78639	1.54766	0.0136	0.002	0.00666667	0.00466667	0.0466667	0.008
0.675	0.775	0.85	0	0.135	0	0	1.71279	1.49039	1.61159	2.00574	1.79	1.66623	0.0213333	0.0166667	0.07	0.01	0.004	0.006
0.65	0.8	0.85	0	0.075	0	0	1.71256	2.04178	1.73386	1.92808	1.67503	1.18403	0.0233333	0.00866667	0.00733333	0.00266667	0.0226667	0.0753333
0.675	0.75	0.85	0	0.15	0	0	1.71248	1.56031	1.7487	1.59442	1.75762	1.90132	0.0324	0.03	0.008	0.102	0.0126667	0.00933333
0.65	0.725	0.9	0	0.135	0	0	1.71248	1.6987	1.57058	1.73762	1.61222	1.94324	0.0218667	0.0406667	0.0186667	0.0153333	0.0153333	0.0193333
0.775	0.9	0.85	0	0.105	0	0	1.71193	1.68362	1.63751	1.72953	1.76345	1.74554	0	0	0	0	0	0
0.75	0.675	0.825	0	0.075	0	0	1.71126	1.75863	1.71712	1.68077	1.67705	1.72273	0.00666667	0.01	0.000666667	0.00133333	0.0186667	0.00266667
0.775	0.925	0.875	0	0.15	0	0	1.71111	1.82018	1.65123	1.82457	1.4494	1.81015	0.000266667	0	0	0	0.00133333	0
0.75	0.75	0.825	0	0.09	0	0	1.71097	1.77988	1.66092	1.87427	1.66582	1.57396	0.0012	0.00133333	0.000666667	0.00266667	0	0.00133333
0.75	0.925	0.875	0	0.105	0	0	1.71093	1.63131	1.89408	1.69368	1.66225	1.67333	0.00106667	0	0.000666667	0.000666667	0.002	0.002
0.75	0.925	0.85	0	0.12	0	0	1.70954	1.34591	1.84992	1.6443	1.80428	1.9033	0.000933333	0.000666667	0	0.002	0.000666667	0.00133333
0.775	0.95	0.9	0	0.105	0	0	1.70953	1.78939	1.26564	1.82183	1.86133	1.80947	0	0	0	0	0	0
0.7	0.675	0.85	0	0.06	0	0	1.70912	1.49402	1.76049	1.59254	1.78048	1.91805	0.0124	0.0253333	0.014	0.00466667	0.014	0.004
0.775	0.925	0.875	0	0.135	0	0	1.70861	1.81238	1.62416	1.7977	1.47599	1.8328	0.000266667	0.000666667	0	0.000666667	0	0
0.75	0.7	0.875	0	0.075	0	0	1.70831	1.86718	1.65263	1.80582	1.83308	1.38284	0.0110667	0.0126667	0.012	0.0213333	0.004	0.00533333
0.65	0.85	0.825	0	0.15	0	0	1.70825	1.80961	1.94728	1.71826	1.67258	1.3935	0.00813333	0.002	0.01	0.006	0.008	0.0146667
0.75	0.75	0.825	0	0.15	0	0	1.7079	1.84341	1.62952	1.61882	1.89669	1.55106	0.0088	0.00733333	0.0173333	0.00666667	0.00933333	0.00333333
0.65	0.675	0.9	0	0.135	0	0	1.70755	1.87641	1.98477	0.92177	1.94649	1.80832	0.0273333	0.036	0.00866667	0.0173333	0.0606667	0.014
0.675	0.65	0.925	0	0.15	0	0	1.70749	1.68297	2.09264	1.48539	1.72543	1.55101	0.0508	0.119333	0.0153333	0.0326667	0.0186667	0.068
0.65	0.775	0.85	0	0.09	0	0	1.70725	1.73686	1.59871	1.92915	1.568	1.70353	0.0076	0.0106667	0.0113333	0.00733333	0.00266667	0.006
0.65	0.875	0.875	0	0.12	0	0	1.70701	1.94148	1.72255	1.63017	1.39069	1.85017	0.0114667	0.008	0.008	0.000666667	0.0133333	0.0273333
0.65	0.65	0.925	0	0.105	0	0	1.707	1.77095	1.69038	1.50342	1.83781	1.73246	0.0544	0.0166667	0.0686667	0.122667	0.0366667	0.0273333
0.75	0.65	0.95	0	0.06	0	0	1.70624	1.38849	1.77464	1.85293	1.55674	1.9584	0.0202667	0.0133333	0.0166667	0.0173333	0.0166667	0.0373333
0.775	0.85	0.925	0	0.105	0	0	1.70604	1.83496	1.41748	1.81781	1.63362	1.82631	0.0004	0.000666667	0	0.00133333	0	0
0.65	0.825	0.85	0	0.15	0	0	1.70536	1.86565	1.69437	1.40086	1.88481	1.68113	0.0124	0.00666667	0.0233333	0.0126667	0.00933333	0.01
0.675	0.725	0.825	0	0.075	0	0	1.7051	1.72034	1.79426	1.71656	1.77046	1.52387	0.0112	0.00866667	0.0173333	0.00933333	0.012	0.00866667
0.65	0.925	0.825	0	0.135	0	0	1.70509	1.86306	1.69222	1.60542	1.73683	1.62793	0.00706667	0.00733333	0.00333333	0.00333333	0.0173333	0.004
0.75	0.85	0.9	0	0.075	0	0	1.70508	1.745	1.35048	1.75853	1.923	1.74837	0	0	0	0	0	0
0.65	0.65	0.85	0	0.06	0	0	1.70459	1.5459	1.739	1.40072	1.97967	1.85766	0.0156	0.0313333	0.00666667	0.0133333	0.0153333	0.0113333
0.65	0.825	0.825	0	0.15	0	0	1.70441	1.70336	1.76608	1.81493	1.63862	1.59905	0.00426667	0.00466667	0.00533333	0.00666667	0.002	0.00266667
0.775	0.925	0.9	0	0.15	0	0	1.70433	1.85875	1.68816	1.8317	1.27482	1.86823	0.000266667	0.000666667	0	0	0.000666667	0
0.65	0.775	0.825	0	0.06	0	0	1.70416	1.56907	1.52585	1.87504	1.86217	1.68868	0.0072	0.00333333	0.0106667	0.006	0.0133333	0.00266667
0.65	0.875	0.85	0	0.075	0	0	1.70415	2.03973	1.53896	1.72069	1.58124	1.64011	0.00533333	0.002	0.00666667	0.006	0.00666667	0.00533333
0.65	0.65	0.95	0	0.09	0	0	1.70408	1.84137	1.70938	1.56417	1.51904	1.88644	0.0436	0.034	0.0353333	0.0146667	0.125333	0.00866667
0.75	0.825	0.875	0	0.09	0	0	1.70374	1.44117	1.45065	1.92185	1.83513	1.86991	0.00106667	0.000666667	0.000666667	0.004	0	0
0.7	0.775	0.85	0	0.09	0	0	1.70374	1.61762	1.84843	1.79575	1.22121	2.03568	0.0028	0.004	0.00533333	0.000666667	0.004	0
0.75	0.85	0.825	0	0.15	0	0	1.7033	1.72901	1.83108	1.51747	1.6898	1.74913	0.000266667	0.00133333	0	0	0	0
0.775	0.925	0.875	0	0.105	0	0	1.70297	1.76086	1.32625	1.78726	1.831	1.80948	0	0	0	0	0	0
0.65	0.65	0.875	0	0.045	0	0	1.70296	1.84862	1.40509	1.85522	1.56831	1.83756	0.0168	0.0186667	0.0273333	0.00933333	0.022	0.00666667
0.65	0.725	0.9	0	0.105	0	0	1.70276	1.77399	1.71225	1.92831	1.45993	1.63932	0.0302667	0.0166667	0.0226667	0.00533333	0.0846667	0.022
0.75	0.725	0.875	0	0.045	0	0	1.70145	1.79501	1.14321	1.7978	1.84326	1.92795	0.0036	0.002	0	0.00933333	0.00133333	0.00533333
0.675	0.675	0.95	0	0.075	0	0	1.70134	2.02085	1.44375	1.46016	1.61255	1.96939	0.0410667	0.028	0.0353333	0.0913333	0.0313333	0.0193333
0.775	0.875	0.925	0	0.135	0	0	1.7013	1.84007	1.51712	1.84763	1.44547	1.85624	0.000266667	0	0.000666667	0.000666667	0	0
0.75	0.7	0.85	0	0.12	0	0	1.70116	1.98219	0.724292	1.78992	1.96052	2.04887	0.0385333	0.01	0.146	0.0113333	0.02	0.00533333
0.65	0.875	0.85	0	0.15	0	0	1.70083	1.60847	1.7334	1.88867	1.8127	1.4609	0.0136	0.0226667	0.00266667	0.0113333	0.008	0.0233333
0.75	0.775	0.875	0	0.075	0	0	1.70076	1.46633	1.83844	1.49509	1.7028	2.00112	0	0	0	0	0	0
0.775	0.875	0.9	0	0.15	0	0	1.70072	1.84135	1.76649	1.82709	1.32785	1.7408	0.00106667	0.000666667	0	0	0.00466667	0
0.75	0.725	0.925	0	0.15	0	0	1.70061	1.81478	1.6852	1.31913	1.98527	1.69868	0.0464	0.0273333	0.0226667	0.0966667	0.03	0.0553333
0.75	0.725	0.825	0	0.12	0	0	1.70049	1.43447	1.75006	1.7996	1.70141	1.81693	0.0096	0.0253333	0.00266667	0.00133333	0.00733333	0.0113333
0.65	0.725	0.825	0	0.09	0	0	1.70043	1.75123	1.46268	1.6588	1.8968	1.73267	0.00906667	0.00733333	0.00933333	0.0113333	0.0106667	0.00666667
0.75	0.65	0.825	0	0.075	0	0	1.70006	1.6915	1.6192	1.64788	1.75733	1.7844	0.0048	0.00533333	0.004	0.00266667	0.0113333	0.000666667
0.65	0.7	0.925	0	0.09	0	0	1.70003	1.32105	1.57633	1.53289	2.02012	2.04978	0.0269333	0.0226667	0.028	0.0193333	0.042	0.0226667
0.775	0.75	0.875	0	0.105	0	0	1.69994	1.78263	1.61504	1.7039	1.66081	1.73732	0.00533333	0.00733333	0.00133333	0.00866667	0.000666667	0.00866667
0.7	0.825	0.85	0	0.075	0	0	1.69964	1.99718	1.69252	1.56598	1.7522	1.49029	0.00786667	0.00133333	0.02	0.00133333	0.006	0.0106667
0.675	0.75	0.825	0	0.135	0	0	1.69958	1.73422	1.54187	1.74227	1.7697	1.70983	0.0122667	0.00866667	0.01	0.00866667	0.0213333	0.0126667
0.65	0.925	0.95	0	0.15	0	0	1.69936	1.95506	1.7563	1.18397	1.70687	1.89459	0.0178667	0.00733333	0.024	0.0346667	0.00666667	0.0166667
0.65	0.675	0.9	0	0.09	0	0	1.6993	1.84389	1.77205	1.70791	1.61361	1.55906	0.0233333	0.014	0.038	0.0186667	0.0353333	0.0106667
0.675	0.75	0.95	0	0.075	0	0	1.69848	1.89281	1.84343	1.55738	1.15385	2.0449	0.0278667	0.0373333	0.018	0.0733333	0.00533333	0.00533333
0.75	0.875	0.95	0	0.09	0	0	1.69755	1.27393	2.05146	1.95808	1.41567	1.78859	0.00106667	0.00133333	0.000666667	0.002	0	0.00133333
0.775	0.9	0.875	0	0.09	0	0	1.69741	1.68795	1.51176	1.72512	1.80011	1.76213	0	0	0	0	0	0
0.75	0.85	0.95	0	0.135	0	0	1.69732	1.71198	1.73208	1.48855	1.5851	1.96888	0.00506667	0.00133333	0.000666667	0.002	0.00133333	0.02
0.75	0.675	0.95	0	0.06	0	0	1.69723	1.33964	1.55332	1.92672	1.84899	1.81745	0.0214667	0.0466667	0.008	0.0133333	0.0326667	0.00666667
0.65	0.85	0.85	0	0.06	0	0	1.6972	1.78278	1.64763	1.43984	1.75643	1.85932	0.00786667	0.014	0.008	0.0106667	0.00533333	0.00133333
0.775	0.875	0.9	0	0.105	0	0	1.69667	1.80835	1.4173	1.78872	1.63377	1.83521	0.000133333	0	0.000666667	0	0	0
0.65	0.775	0.825	0	0.15	0	0	1.69636	1.6861	1.62588	1.84574	1.68987	1.63422	0.00973333	0.00266667	0.002	0.018	0.00333333	0.0226667
0.75	0.95	0.925	0	0.09	0	0	1.69581	1.42822	1.98162	1.68583	1.64359	1.73979	0.00186667	0.00466667	0.002	0	0.00266667	0
0.75	0.825	0.825	0	0.105	0	0	1.69537	1.94017	1.87285	1.81638	1.08369	1.76375	0.000533333	0.000666667	0.000666667	0.00133333	0	0
0.75	0.725	0.85	0	0.045	0	0	1.69414	1.61481	1.69139	1.45636	1.8324	1.87575	0.0044	0.014	0.002	0.002	0.002	0.002
0.65	0.875	0.875	0	0.105	0	0	1.69402	1.82214	1.74756	1.62557	1.61984	1.65501	0.0161333	0.004	0.00333333	0.026	0.0446667	0.00266667
0.65	0.9	0.9	0	0.105	0	0	1.69389	2.03974	1.73941	1.82424	1.08095	1.78512	0.00746667	0.0126667	0.00666667	0.00866667	0.00466667	0.00466667
0.65	0.8	0.825	0	0.105	0	0	1.69387	1.73314	1.56269	1.71128	1.69802	1.76423	0.00853333	0.00533333	0.00266667	0.00733333	0.0213333	0.006
0.65	0.95	0.9	0	0.09	0	0	1.69366	1.69199	1.86336	1.75283	1.37844	1.78169	0.0108	0.0293333	0.00866667	0.00133333	0.004	0.0106667
0.65	0.8	0.9	0	0.075	0	0	1.69345	1.32215	1.77569	1.55601	2.02917	1.78425	0.0258667	0.0206667	0.00533333	0.0253333	0.024	0.054
0.65	0.7	0.85	0	0.09	0	0	1.69327	1.49996	1.69658	1.86494	1.6659	1.73894	0.0217333	0.048	0.0146667	0.0106667	0.0253333	0.01
0.65	0.775	0.9	0	0.135	0	0	1.69312	1.88929	1.57609	1.92254	1.54825	1.52941	0.0190667	0.0406667	0.0306667	0.00733333	0.0106667	0.006
0.75	0.9	0.925	0	0.09	0	0	1.69287	1.79906	1.80099	1.85989	1.31104	1.69338	0.0004	0	0	0.000666667	0.000666667	0.000666667
0.675	0.65	0.875	0	0.105	0	0	1.69272	1.98732	1.95739	1.86645	1.25481	1.39762	0.0293333	0.0133333	0.0166667	0.0173333	0.0846667	0.0146667
0.775	0.95	0.85	0	0.135	0	0	1.69228	1.74002	1.68783	1.77151	1.49978	1.76226	0	0	0	0	0	0
0.75	0.725	0.85	0	0.135	0	0	1.69211	1.68948	2.03523	1.59337	1.3081	1.83437	0.0558667	0.028	0.0126667	0.0426667	0.181333	0.0146667
0.65	0.85	0.875	0	0.06	0	0	1.69148	1.86774	1.67463	1.68467	1.53213	1.69822	0.0056	0.00133333	0.00266667	0.006	0.00466667	0.0133333
0.675	0.825	0.875	0	0.135	0	0	1.69122	1.6465	2.00834	1.81283	1.25038	1.73804	0.0072	0.0153333	0.006	0.00266667	0.008	0.004
0.75	0.95	0.85	0	0.135	0	0	1.69102	1.72304	1.71913	1.9386	1.28134	1.79297	0.00106667	0	0.00133333	0.00266667	0.000666667	0.000666667
0.75	0.9	0.95	0	0.105	0	0	1.69059	1.752	1.68134	1.97394	1.82866	1.217	0.000933333	0.004	0	0	0.000666667	0
0.775	0.85	0.95	0	0.105	0	0	1.69015	1.85053	1.19452	1.83894	1.75382	1.81296	0	0	0	0	0	0
0.675	0.7	0.85	0	0.105	0	0	1.6901	1.85473	2.0171	1.88995	1.20448	1.48427	0.0288	0.022	0.0153333	0.02	0.072	0.0146667
0.75	0.675	0.875	0	0.045	0	0	1.68996	1.73994	1.6636	1.5828	1.78092	1.68253	0.0084	0.004	0.00733333	0.0206667	0.00733333	0.00266667
0.675	0.725	0.9	0	0.15	0	0	1.68952	1.74352	1.81448	1.08432	2.02945	1.77585	0.0485333	0.0413333	0.068	0.119333	0.00133333	0.0126667
0.65	0.675	0.85	0	0.15	0	0	1.6893	1.87555	1.41056	1.87485	1.49598	1.78954	0.0261333	0.022	0.0513333	0.0153333	0.034	0.008
0.75	0.65	0.825	0	0.06	0	0	1.68925	1.82573	1.67015	1.79171	1.61927	1.53941	0.006	0.00133333	0.004	0.00733333	0.004	0.0133333
0.65	0.675	0.85	0	0.105	0	0	1.68873	1.57295	1.61241	1.29605	1.83558	2.12668	0.0222667	0.03	0.0146667	0.0426667	0.00933333	0.0146667
0.675	0.725	0.875	0	0.06	0	0	1.68849	1.57125	1.64754	1.62989	1.93287	1.6609	0.0117333	0.00266667	0.002	0.012	0.0133333	0.0286667
0.75	0.8	0.925	0	0.06	0	0	1.68813	1.29139	1.8431	1.6601	2.04819	1.59789	0.00146667	0	0.000666667	0.00466667	0	0.002
0.65	0.675	0.875	0	0.09	0	0	1.68813	1.70961	1.79133	1.8385	1.3883	1.71291	0.0196	0.016	0.0326667	0.024	0.022	0.00333333
0.75	0.675	0.825	0	0.045	0	0	1.68753	1.87482	1.77184	1.82803	1.45105	1.51193	0.00666667	0.00666667	0.002	0.002	0.0166667	0.006
0.65	0.675	0.85	0	0.075	0	0	1.68665	1.72187	1.38081	1.79845	1.76108	1.77102	0.0150667	0.00733333	0.00933333	0.0286667	0.0213333	0.00866667
0.675	0.725	0.85	0	0.15	0	0	1.68633	1.81999	1.39154	1.44901	2.00775	1.76336	0.0385333	0.0146667	0.112	0.0146667	0.0213333	0.03
0.65	0.775	0.925	0	0.135	0	0	1.68599	1.36994	1.59235	1.73705	1.66024	2.07035	0.0144	0.0226667	0.0106667	0.0193333	0.00266667	0.0166667
0.75	0.9	0.9	0	0.15	0	0	1.68556	0	2.21311	1.96268	2.16716	2.08483	0.0552	0.272	0.000666667	0.00266667	0.000666667	0
0.775	0.875	0.875	0	0.105	0	0	1.68553	1.75538	1.54457	1.76092	1.62868	1.7381	0	0	0	0	0	0
0.775	0.9	0.95	0	0.09	0	0	1.68513	1.75356	1.16042	1.82266	1.84055	1.84844	0	0	0	0	0	0
0.775	0.9	0.925	0	0.135	0	0	1.68484	1.86397	1.27836	1.84812	1.58095	1.85278	0.000266667	0	0	0.000666667	0.000666667	0
0.65	0.725	0.95	0	0.09	0	0	1.68482	1.66205	1.56944	1.86262	1.4442	1.88578	0.0330667	0.0433333	0.006	0.0526667	0.048	0.0153333
0.65	0.725	0.825	0	0.135	0	0	1.68427	1.89043	1.64192	1.46536	1.60138	1.82226	0.0177333	0.0113333	0.0413333	0.01	0.014	0.012
0.75	0.75	0.825	0	0.105	0	0	1.68425	1.55548	1.63098	1.87256	1.60305	1.75918	0.0108	0.002	0.00133333	0.00133333	0.0426667	0.00666667
0.775	0.875	0.9	0	0.09	0	0	1.68393	1.78862	1.28459	1.75668	1.8362	1.75356	0	0	0	0	0	0
0.65	0.8	0.825	0	0.135	0	0	1.68372	1.48578	1.75747	1.7808	1.46697	1.92761	0.0161333	0.0253333	0.00533333	0.00466667	0.0413333	0.004
0.675	0.825	0.875	0	0.09	0	0	1.6833	1.44609	1.28861	1.8175	1.91716	1.94716	0.00666667	0.00333333	0.000666667	0.00733333	0.014	0.008
0.75	0.75	0.9	0	0.15	0	0	1.68325	1.19552	2.01486	1.77419	1.5667	1.86496	0.0257333	0.0693333	0.014	0.02	0.0173333	0.008
0.65	0.8	0.95	0	0.15	0	0	1.68311	1.34426	1.54511	1.80751	1.65014	2.06851	0.0242667	0.026	0.0633333	0.00733333	0.00533333	0.0193333
0.75	0.75	0.825	0	0.12	0	0	1.68309	1.91731	1.73793	1.72361	1.60834	1.42828	0.00386667	0.00133333	0.000666667	0.00933333	0.00733333	0.000666667
0.65	0.825	0.85	0	0.12	0	0	1.68274	1.57334	1.95923	1.67476	1.42651	1.77985	0.00533333	0.0106667	0.004	0.002	0.00333333	0.00666667
0.65	0.8	0.85	0	0.135	0	0	1.68227	1.79724	1.94741	1.62358	1.74033	1.30278	0.0108	0.00333333	0.00733333	0.00333333	0.018	0.022
0.775	0.9	0.875	0	0.12	0	0	1.68226	1.77981	1.31875	1.78678	1.7134	1.81256	0.000133333	0.000666667	0	0	0	0
0.65	0.85	0.85	0	0.12	0	0	1.68208	1.2405	1.98359	1.95976	1.18233	2.0442	0.00426667	0.004	0.00266667	0.00133333	0.004	0.00933333
0.75	0.65	0.875	0	0.045	0	0	1.68151	1.82833	1.47503	1.92222	1.57551	1.60647	0.00626667	0.004	0.00733333	0.00733333	0.00733333	0.00533333
0.75	0.925	0.825	0	0.09	0	0	1.68004	1.46807	1.72413	1.6372	1.71613	1.85469	0.000533333	0.000666667	0	0.00133333	0.000666667	0
0.75	0.875	0.875	0	0.135	0	0	1.68	1.22704	1.88697	1.56312	1.67836	2.04449	0.000666667	0.00133333	0	0.002	0	0
0.775	0.95	0.825	0	0.12	0	0	1.67992	1.67796	1.66705	1.67291	1.70477	1.67689	0	0	0	0	0	0
0.775	0.85	0.925	0	0.135	0	0	1.6798	1.83757	1.66756	1.81863	1.30943	1.76581	0.00106667	0.000666667	0.000666667	0	0.00333333	0.000666667
0.775	0.95	0.85	0	0.15	0	0	1.67972	1.78473	1.70926	1.76433	1.38841	1.75186	0	0	0	0	0	0
0.775	0.675	0.85	0	0.06	0	0	1.67938	1.80038	1.6578	1.69172	1.58998	1.657	0.0032	0.002	0.004	0.002	0.004	0.004
0.75	0.775	0.925	0	0.12	0	0	1.67932	1.89134	1.45448	1.72347	1.70287	1.62446	0.0125333	0.0506667	0.00533333	0.00133333	0.00333333	0.002
0.775	0.875	0.95	0	0.135	0	0	1.67895	1.86709	1.42263	1.87512	1.4641	1.76582	0.000266667	0	0	0	0.00133333	0
0.75	0.875	0.85	0	0.105	0	0	1.67877	1.70343	1.76553	1.51427	1.80612	1.60448	0.000933333	0.002	0.000666667	0.00133333	0.000666667	0
0.7	0.8	0.85	0	0.12	0	0	1.67853	1.84828	1.08056	1.93659	1.80286	1.72437	0.0032	0.00533333	0.000666667	0.00266667	0.00533333	0.002
0.65	0.8	0.85	0	0.09	0	0	1.67851	1.69293	1.87178	1.31938	1.77923	1.72924	0.00826667	0.00733333	0.008	0.012	0.002	0.012
0.75	0.65	0.825	0	0.135	0	0	1.67827	1.96964	1.39953	1.75179	1.69195	1.57846	0.0158667	0.01	0.0493333	0.00666667	0.00133333	0.012
0.75	0.7	0.925	0	0.12	0	0	1.67814	1.88386	1.45683	1.43188	1.71189	1.90624	0.0338667	0.044	0.0173333	0.042	0.0386667	0.0273333
0.775	0.925	0.875	0	0.09	0	0	1.67801	1.69721	1.42071	1.72582	1.76265	1.78368	0	0	0	0	0	0
0.675	0.65	0.9	0	0.15	0	0	1.6779	1.59629	1.74555	1.24023	2.0495	1.75795	0.0746667	0.0606667	0.0586667	0.230667	0.0106667	0.0126667
0.75	0.8	0.9	0	0.12	0	0	1.67752	1.4291	1.69266	1.50934	2.14696	1.60953	0.002	0.000666667	0.00133333	0.00133333	0.00133333	0.00533333
0.675	0.65	0.9	0	0.12	0	0	1.67714	1.56837	1.44306	2.11175	1.83582	1.4267	0.0214667	0.0233333	0.02	0.0173333	0.0313333	0.0153333
0.675	0.725	0.925	0	0.09	0	0	1.67676	1.31073	1.66001	1.56738	1.97275	1.87292	0.0225333	0.018	0.018	0.0526667	0.0146667	0.00933333
0.775	0.65	0.875	0	0.075	0	0	1.67611	1.6516	1.65362	1.67188	1.62769	1.77576	0.00733333	0.00266667	0.00733333	0.0153333	0.00533333	0.006
0.675	0.675	0.85	0	0.09	0	0	1.67608	1.54191	1.94701	1.75669	1.62244	1.51234	0.0386667	0.00733333	0.00866667	0.00666667	0.0953333	0.0753333
0.775	0.9	0.925	0	0.15	0	0	1.67573	1.86736	1.66947	1.85849	1.11332	1.86999	0.000666667	0.00133333	0	0.000666667	0.00133333	0
0.75	0.65	0.9	0	0.045	0	0	1.67547	1.83582	1.50308	1.18751	1.81814	2.03283	0.0209333	0.0213333	0.022	0.03	0.0166667	0.0146667
0.775	0.95	0.925	0	0.15	0	0	1.67512	1.88426	1.03235	1.86375	1.70104	1.8942	0	0	0	0	0	0
0.75	0.85	0.825	0	0.12	0	0	1.67504	1.36483	1.83988	1.85776	1.48776	1.82501	0.0004	0.00133333	0.000666667	0	0	0
0.65	0.775	0.925	0	0.105	0	0	1.67431	0.871367	1.85504	1.99254	1.65235	2.00025	0.0169333	0.018	0.00533333	0.0133333	0.042	0.006
0.775	0.85	0.875	0	0.135	0	0	1.67424	1.79699	1.71998	1.77562	1.32123	1.75738	0.000266667	0	0	0.000666667	0	0.000666667
0.75	0.95	0.95	0	0.105	0	0	1.67415	1.61529	1.73441	1.83331	1.5074	1.68033	0.00146667	0	0.000666667	0.004	0	0.00266667
0.775	0.95	0.9	0	0.135	0	0	1.67413	1.84931	0.928127	1.85554	1.87158	1.8661	0	0	0	0	0	0
0.65	0.675	0.875	0	0.075	0	0	1.67334	1.8814	1.6182	1.7664	1.9211	1.1796	0.0309333	0.0106667	0.0386667	0.0246667	0.008	0.0726667
0.65	0.875	0.825	0	0.12	0	0	1.67332	1.45379	1.51198	1.76194	1.97584	1.66306	0.00693333	0.0126667	0.008	0.00666667	0.002	0.00533333
0.65	0.9	0.85	0	0.075	0	0	1.67328	1.50736	1.85124	1.67972	1.58612	1.74198	0.004	0.00333333	0.000666667	0.004	0.0106667	0.00133333
0.65	0.775	0.85	0	0.105	0	0	1.67317	1.50578	1.82937	1.62419	1.80383	1.60266	0.0105333	0.00866667	0.00266667	0.016	0.016	0.00933333
0.65	0.725	0.95	0	0.105	0	0	1.67296	1.40945	1.8035	1.91391	1.71962	1.51832	0.0510667	0.116667	0.01	0.04	0.0313333	0.0573333
0.75	0.775	0.825	0	0.06	0	0	1.67256	1.74012	1.64005	1.67427	1.57671	1.73163	0.0004	0	0.000666667	0	0	0.00133333
0.75	0.9	0.875	0	0.12	0	0	1.67254	1.12151	1.9381	1.83142	1.77019	1.70149	0.000666667	0.00133333	0	0	0	0.002
0.775	0.95	0.925	0	0.09	0	0	1.67222	1.59166	1.41315	1.71474	1.82288	1.81869	0	0	0	0	0	0
0.65	0.775	0.825	0	0.12	0	0	1.67208	1.5489	1.78072	1.75176	1.73397	1.54504	0.0116	0.00933333	0.006	0.004	0.002	0.0366667
0.775	0.925	0.85	0	0.09	0	0	1.67074	1.60851	1.58147	1.68388	1.74469	1.73514	0	0	0	0	0	0
0.65	0.875	0.825	0	0.09	0	0	1.67055	1.59186	1.39051	1.67228	1.8561	1.842	0.00586667	0.006	0.004	0.00466667	0.00266667	0.012
0.65	0.85	0.85	0	0.15	0	0	1.67041	1.69829	1.5073	1.76935	1.79588	1.58122	0.0152	0.0193333	0.0153333	0.00933333	0.0186667	0.0133333
0.675	0.675	0.925	0	0.105	0	0	1.67022	1.80547	1.81855	1.71853	1.69122	1.31734	0.0402667	0.032	0.006	0.0646667	0.0126667	0.086
0.75	0.8	0.825	0	0.105	0	0	1.6702	1.893	1.592	1.76173	1.92113	1.18313	0.00186667	0.004	0	0.00266667	0.00266667	0
0.75	0.75	0.875	0	0.06	0	0	1.67016	1.9856	1.07915	1.97171	1.64627	1.66808	0.00306667	0.006	0	0.008	0	0.00133333
0.675	0.725	0.9	0	0.135	0	0	1.66985	1.75869	1.8296	1.72564	1.63143	1.40387	0.0581333	0.0466667	0.062	0.0346667	0.0706667	0.0766667
0.75	0.675	0.825	0	0.06	0	0	1.66882	1.37415	1.63951	1.80527	1.70677	1.81842	0.00253333	0.002	0.002	0.000666667	0.00733333	0.000666667
0.775	0.925	0.825	0	0.105	0	0	1.66841	1.63888	1.63077	1.65184	1.71972	1.70085	0	0	0	0	0	0
0.75	0.7	0.875	0	0.15	0	0	1.66833	2.04425	1.31205	2.00252	1.83781	1.14503	0.0366667	0.0246667	0.0553333	0.00333333	0.0106667	0.0893333
0.675	0.75	0.85	0	0.105	0	0	1.66824	1.77502	1.12867	1.85206	1.74734	1.83812	0.0144	0.014	0.00666667	0.00466667	0.038	0.00866667
0.775	0.95	0.95	0	0.105	0	0	1.66735	1.79293	0.977179	1.83592	1.88098	1.84976	0	0	0	0	0	0
0.75	0.775	0.875	0	0.06	0	0	1.66711	1.52321	1.98187	1.75413	1.64623	1.43012	0.0004	0	0.00133333	0.000666667	0	0
0.675	0.675	0.825	0	0.135	0	0	1.66693	1.86484	1.556	1.4909	1.86868	1.55424	0.0148	0.00733333	0.0186667	0.0273333	0.00666667	0.014
0.75	0.85	0.925	0	0.09	0	0	1.6669	1.63245	1.57846	1.37577	1.86239	1.88542	0.00133333	0.00133333	0.002	0.000666667	0	0.00266667
0.65	0.85	0.95	0	0.15	0	0	1.6664	1.59435	1.72495	1.60457	2.0067	1.40141	0.0382667	0.076	0.0253333	0.0246667	0.0166667	0.0486667
0.75	0.8	0.85	0	0.045	0	0	1.66631	1.38508	1.66165	1.79366	1.73627	1.75488	0.000666667	0.000666667	0	0	0	0.00266667
0.775	0.925	0.85	0	0.12	0	0	1.66609	1.74127	1.39603	1.75526	1.67795	1.75995	0	0	0	0	0	0
0.775	0.825	0.925	0	0.12	0	0	1.66605	1.83017	1.60935	1.81039	1.39505	1.68531	0.000666667	0	0.000666667	0	0.00266667	0
0.65	0.725	0.85	0	0.09	0	0	1.66596	1.61373	1.60592	1.7046	1.49405	1.91152	0.0269333	0.0333333	0.0473333	0.004	0.0366667	0.0133333
0.675	0.85	0.85	0	0.09	0	0	1.66595	1.73576	1.4758	1.98997	1.66481	1.46342	0.0178667	0.000666667	0.00466667	0.004	0.00133333	0.0786667
0.75	0.8	0.825	0	0.135	0	0	1.66582	1.76546	1.67036	1.84862	1.3683	1.67635	0.000266667	0.000666667	0.000666667	0	0	0
0.75	0.7	0.9	0	0.06	0	0	1.66572	1.76407	1.73201	1.36232	1.81947	1.65073	0.0092	0.00266667	0.0226667	0.00333333	0.00933333	0.008
0.675	0.775	0.825	0	0.105	0	0	1.6652	1.79012	1.56282	1.7732	1.33727	1.86259	0.0272	0.00733333	0.00933333	0.00533333	0.111333	0.00266667
0.75	0.9	0.875	0	0.09	0	0	1.66519	1.55139	1.94014	1.54229	1.45195	1.8402	0.0004	0	0.00133333	0.000666667	0	0
0.65	0.8	0.875	0	0.06	0	0	1.66518	1.61244	1.39752	2.02393	1.642	1.65	0.00706667	0.00933333	0.002	0.0133333	0.002	0.00866667
0.65	0.7	0.85	0	0.135	0	0	1.66507	1.80224	1.59635	1.34475	1.68936	1.89265	0.034	0.0386667	0.0166667	0.0646667	0.0213333	0.0286667
0.75	0.875	0.875	0	0.075	0	0	1.66494	1.36628	1.23633	1.79646	2.00946	1.91616	0.000133333	0	0	0	0	0.000666667
0.775	0.9	0.9	0	0.12	0	0	1.66447	1.83264	1.18281	1.84096	1.64178	1.82417	0	0	0	0	0	0
0.75	0.7	0.85	0	0.045	0	0	1.66419	1.68239	1.89456	0.930445	1.82107	1.99252	0.0032	0.002	0.00733333	0.00133333	0.00466667	0.000666667
0.75	0.7	0.85	0	0.135	0	0	1.66376	0.974744	1.58579	2.04525	1.94488	1.76816	0.0394667	0.134667	0.0226667	0.012	0.0133333	0.0146667
0.65	0.65	0.875	0	0.06	0	0	1.66361	1.64269	1.67998	1.71302	1.64324	1.63912	0.0262667	0.0106667	0.052	0.026	0.00933333	0.0333333
0.775	0.75	0.925	0	0.075	0	0	1.66356	1.77993	1.3863	1.72325	1.67595	1.75239	0.000666667	0.000666667	0	0.000666667	0.002	0
0.775	0.775	0.85	0	0.135	0	0	1.66345	1.63786	1.71548	1.64163	1.58948	1.73279	0.000266667	0	0	0.00133333	0	0
0.75	0.875	0.925	0	0.135	0	0	1.66341	1.05898	2.03391	1.99369	1.36391	1.86657	0.0004	0	0.000666667	0.000666667	0	0.000666667
0.775	0.95	0.875	0	0.09	0	0	1.66317	1.6117	1.5174	1.64844	1.75599	1.78233	0	0	0	0	0	0
0.75	0.825	0.825	0	0.15	0	0	1.66313	1.46914	1.77299	1.76091	1.64001	1.67261	0.0004	0.000666667	0	0.000666667	0.000666667	0
0.75	0.9	0.95	0	0.09	0	0	1.66302	1.37663	1.9121	1.65877	1.8374	1.53019	0.0024	0.002	0.00133333	0.004	0.00466667	0
0.775	0.875	0.85	0	0.09	0	0	1.66243	1.64068	1.49856	1.70899	1.73638	1.72755	0	0	0	0	0	0
0.75	0.825	0.85	0	0.075	0	0	1.66218	1.30705	1.95367	1.8369	1.54202	1.67127	0.000133333	0	0	0	0	0.000666667
0.775	0.85	0.85	0	0.105	0	0	1.66218	1.71238	1.52678	1.72123	1.62216	1.72835	0	0	0	0	0	0
0.65	0.925	0.825	0	0.12	0	0	1.66157	1.71138	1.77309	1.52923	1.5792	1.71495	0.0076	0.00333333	0.014	0.000666667	0.00733333	0.0126667
0.775	0.85	0.9	0	0.105	0	0	1.66148	1.7935	1.26081	1.79973	1.6437	1.80966	0	0	0	0	0	0
0.775	0.775	0.85	0	0.15	0	0	1.66117	1.61079	1.7171	1.66365	1.54263	1.7717	0.000266667	0	0.000666667	0.000666667	0	0
0.675	0.65	0.825	0	0.15	0	0	1.66117	1.78617	1.68294	1.77976	1.31634	1.74064	0.0136	0.00666667	0.01	0.0153333	0.01	0.026
0.75	0.825	0.925	0	0.075	0	0	1.66115	1.6221	1.60303	1.3892	1.79109	1.90035	0.0008	0.00133333	0.000666667	0.002	0	0
0.675	0.775	0.825	0	0.135	0	0	1.66104	1.49005	1.56654	1.64323	1.7157	1.88969	0.0124	0.006	0.00266667	0.036	0.00666667	0.0106667
0.65	0.85	0.875	0	0.15	0	0	1.66095	1.1705	1.56384	1.84332	1.93817	1.78892	0.0210667	0.012	0.00333333	0.07	0.0126667	0.00733333
0.65	0.95	0.875	0	0.09	0	0	1.65948	1.71544	1.26529	1.6434	1.88897	1.7843	0.00733333	0.01	0.0113333	0.00333333	0.004	0.008
0.675	0.775	0.85	0	0.12	0	0	1.65947	1.80401	1.33487	1.84727	1.90978	1.40144	0.004	0.008	0.00533333	0.00266667	0.002	0.002
0.65	0.95	0.9	0	0.105	0	0	1.65937	1.68086	1.39353	1.63304	1.8052	1.78419	0.0178667	0.006	0.0733333	0.00666667	0.00133333	0.002
0.65	0.95	0.85	0	0.12	0	0	1.65906	1.99765	1.82377	0.832764	1.84983	1.79128	0.0056	0.002	0.00733333	0.00266667	0.00133333	0.0146667
0.65	0.725	0.825	0	0.06	0	0	1.65792	1.81327	1.32369	1.77703	1.67445	1.70117	0.0113333	0.00666667	0.02	0.01	0.00933333	0.0106667
0.65	0.95	0.825	0	0.15	0	0	1.65606	1.71684	1.5118	1.82172	1.57605	1.65389	0.00853333	0.00733333	0.00533333	0.0113333	0.008	0.0106667
0.65	0.85	0.825	0	0.105	0	0	1.65567	1.76921	1.66881	1.5342	1.76766	1.53848	0.00946667	0.008	0.02	0.00666667	0.004	0.00866667
0.65	0.775	0.85	0	0.06	0	0	1.65498	1.4733	1.69597	1.78233	1.82755	1.49574	0.0125333	0.0193333	0.0173333	0.006	0.00666667	0.0133333
0.775	0.9	0.9	0	0.135	0	0	1.65472	1.83733	1.38863	1.83104	1.38592	1.8307	0.000133333	0.000666667	0	0	0	0
0.725	0.65	0.85	0	0.135	0	0	1.65288	1.71674	1.56355	1.53295	1.6894	1.76175	0.0177333	0.026	0.00933333	0.0393333	0.00733333	0.00666667
0.75	0.775	0.825	0	0.105	0	0	1.65282	1.6278	1.70082	1.70133	1.58775	1.6464	0.000533333	0.00133333	0	0.000666667	0	0.000666667
0.75	0.925	0.85	0	0.15	0	0	1.65277	1.29327	1.91323	1.63965	1.97221	1.44549	0.000533333	0.000666667	0	0	0	0.002
0.675	0.925	0.85	0	0.09	0	0	1.65265	1.24423	1.73615	1.63894	1.87843	1.76552	0.00746667	0.014	0.00733333	0.006	0.00866667	0.00133333
0.65	0.95	0.85	0	0.15	0	0	1.65199	1.6657	1.35984	1.69478	1.78117	1.75844	0.0168	0.0493333	0.0213333	0.00733333	0.00333333	0.00266667
0.65	0.675	0.825	0	0.06	0	0	1.65175	1.75276	1.79752	1.32565	1.57317	1.80967	0.0108	0.0113333	0.00733333	0.00533333	0.0133333	0.0166667
0.75	0.9	0.925	0	0.12	0	0	1.65156	1.99011	1.673	1.59161	1.34046	1.66264	0.000666667	0.000666667	0.00266667	0	0	0
0.7	0.65	0.875	0	0.15	0	0	1.65138	1.54074	2.14936	1.77662	1.20948	1.58072	0.0410667	0.012	0.0126667	0.008	0.156667	0.016
0.65	0.675	0.85	0	0.12	0	0	1.65115	1.50545	1.92703	1.27049	1.75951	1.79326	0.0172	0.018	0.01	0.038	0.0106667	0.00933333
0.65	0.65	0.825	0	0.105	0	0	1.65096	1.82028	1.70807	1.69691	1.27291	1.75663	0.0204	0.0166667	0.024	0.00666667	0.026	0.0286667
0.65	0.75	0.85	0	0.09	0	0	1.65046	1.71166	1.83862	1.23762	1.78211	1.68228	0.012	0.004	0.0266667	0.00266667	0.0213333	0.00533333
0.775	0.875	0.875	0	0.12	0	0	1.6504	1.74818	1.45941	1.78896	1.47624	1.7792	0.000133333	0.000666667	0	0	0	0
0.65	0.825	0.85	0	0.06	0	0	1.64999	1.78727	1.53645	1.58748	1.64383	1.69493	0.00826667	0.00266667	0.0153333	0.004	0.0126667	0.00666667
0.65	0.8	0.9	0	0.135	0	0	1.64958	1.71418	2.0046	1.36704	1.35143	1.81067	0.0217333	0.076	0.0146667	0.00266667	0.00733333	0.008
0.775	0.875	0.85	0	0.105	0	0	1.64936	1.71124	1.36205	1.72545	1.7158	1.73225	0	0	0	0	0	0
0.7	0.75	0.85	0	0.135	0	0	1.64931	1.83355	2.01412	1.63528	1.86844	0.895154	0.0382667	0.00666667	0.0133333	0.00666667	0.00933333	0.155333
0.75	0.775	0.9	0	0.045	0	0	1.64913	1.93131	0.940987	1.84664	1.88232	1.64439	0.000933333	0.00133333	0.000666667	0	0.00266667	0
0.675	0.825	0.825	0	0.075	0	0	1.649	1.48023	1.56046	1.65314	1.67877	1.87238	0.0122667	0.0213333	0.00733333	0.00466667	0.0226667	0.00533333
0.65	0.775	0.9	0	0.06	0	0	1.64897	1.70051	1.57761	1.68212	1.76966	1.51497	0.0130667	0.00666667	0.034	0.00133333	0.00333333	0.02
0.775	0.875	0.95	0	0.15	0	0	1.64882	1.88769	1.71252	1.84437	1.09146	1.70806	0.00253333	0	0	0.00133333	0.002	0.00933333
0.775	0.95	0.9	0	0.09	0	0	1.6487	1.66952	1.21143	1.7442	1.82208	1.79626	0	0	0	0	0	0
0.775	0.8	0.95	0	0.105	0	0	1.64865	1.79826	1.48346	1.83021	1.46591	1.66542	0.00266667	0.00733333	0.00133333	0	0.004	0.000666667
0.65	0.85	0.825	0	0.09	0	0	1.64859	1.74653	1.64646	1.63833	1.66491	1.5467	0.0044	0.00466667	0.004	0.00533333	0.00466667	0.00333333
0.75	0.9	0.85	0	0.15	0	0	1.64857	1.55624	2.1656	1.00719	1.59861	1.91521	0.0004	0	0.000666667	0	0.00133333	0
0.75	0.725	0.825	0	0.045	0	0	1.64855	1.44721	1.7618	1.56864	1.7251	1.73998	0.0012	0.00133333	0.002	0.000666667	0.002	0
0.65	0.9	0.825	0	0.135	0	0	1.64816	1.77978	1.51431	1.68502	1.63265	1.62903	0.0152	0.004	0.0146667	0.004	0.0266667	0.0266667
0.775	0.825	0.925	0	0.105	0	0	1.64796	1.82102	1.29693	1.83504	1.50377	1.78302	0.000266667	0	0.000666667	0	0.000666667	0
0.775	0.95	0.825	0	0.105	0	0	1.64782	1.6588	1.61031	1.65772	1.65462	1.65764	0	0	0	0	0	0
0.675	0.75	0.825	0	0.075	0	0	1.64777	1.63064	1.72124	1.76052	1.4311	1.69537	0.00613333	0.01	0.00466667	0.0113333	0.002	0.00266667
0.75	0.725	0.825	0	0.09	0	0	1.64776	1.62304	1.55365	1.71833	1.50161	1.84215	0.00493333	0.00466667	0.0106667	0.000666667	0.00266667	0.006
0.775	0.775	0.95	0	0.12	0	0	1.64747	1.8017	1.76777	1.73571	1.22628	1.7059	0.0088	0	0.00133333	0.00466667	0.004	0.034
0.65	0.875	0.9	0	0.135	0	0	1.64723	1.71661	1.47126	1.13185	2.10783	1.80859	0.0222667	0.00733333	0.072	0.0186667	0.00533333	0.008
0.775	0.925	0.925	0	0.135	0	0	1.64701	1.86549	0.984816	1.85363	1.66236	1.86874	0.000133333	0	0	0.000666667	0	0
0.775	0.85	0.925	0	0.15	0	0	1.64689	1.82845	1.74384	1.82953	1.1158	1.71684	0.0008	0	0.00266667	0	0.00133333	0
0.75	0.925	0.825	0	0.135	0	0	1.64662	1.90267	1.79665	1.38718	1.73973	1.40686	0.000933333	0.002	0	0.002	0	0.000666667
0.65	0.75	0.825	0	0.105	0	0	1.64628	1.8246	1.53504	1.45679	1.72762	1.68733	0.0122667	0.00933333	0.0193333	0.016	0.00866667	0.008
0.675	0.725	0.9	0	0.045	0	0	1.64571	1.78844	1.57205	1.49549	1.63804	1.73455	0.0133333	0.0173333	0.014	0.00933333	0.0133333	0.0126667
0.675	0.725	0.875	0	0.135	0	0	1.64568	1.42267	1.8049	1.5776	1.84027	1.58293	0.0130667	0.01	0.0186667	0.014	0.0126667	0.01
0.75	0.85	0.85	0	0.105	0	0	1.64552	1.84852	1.73406	1.24349	1.55493	1.84661	0.000266667	0.000666667	0	0	0.000666667	0
0.75	0.775	0.825	0	0.09	0	0	1.64541	1.57074	1.59728	1.60256	1.68176	1.77474	0.000266667	0	0.000666667	0	0	0.000666667
0.75	0.95	0.925	0	0.12	0	0	1.64514	1.42447	2.00569	1.49146	1.66135	1.64272	0.0008	0.00133333	0.00133333	0	0	0.00133333
0.775	0.925	0.85	0	0.135	0	0	1.64505	1.76175	1.63835	1.75235	1.31089	1.76194	0	0	0	0	0	0
0.775	0.775	0.95	0	0.09	0	0	1.64477	1.80385	1.30497	1.73059	1.58848	1.79596	0.0008	0.00133333	0.000666667	0.00133333	0	0.000666667
0.675	0.925	0.825	0	0.15	0	0	1.64474	1.82315	1.72002	1.67685	1.64852	1.35515	0.0181333	0.006	0.022	0.00333333	0.00533333	0.054
0.75	0.725	0.825	0	0.15	0	0	1.64473	1.67096	1.77991	1.51291	1.68448	1.57539	0.0153333	0.0166667	0.014	0.0213333	0.00533333	0.0193333
0.75	0.7	0.825	0	0.06	0	0	1.64472	1.69291	1.5274	1.55583	1.78629	1.66118	0.00453333	0.000666667	0.00933333	0.002	0.00133333	0.00933333
0.65	0.7	0.85	0	0.105	0	0	1.64471	1.44778	1.88091	1.92645	1.64427	1.32412	0.0298667	0.0513333	0.012	0.0126667	0.034	0.0393333
0.75	0.65	0.825	0	0.03	0	0	1.64459	1.63457	1.53607	1.78383	1.59472	1.67375	0.00506667	0.002	0.00533333	0.00533333	0.00333333	0.00933333
0.65	0.95	0.95	0	0.15	0	0	1.64444	1.77089	1.64628	1.32632	1.77138	1.70734	0.0164	0.01	0.0133333	0.00266667	0.0433333	0.0126667
0.775	0.8	0.925	0	0.15	0	0	1.64407	1.80726	1.71389	1.76571	1.14585	1.78765	0	0	0	0	0	0
0.75	0.875	0.825	0	0.075	0	0	1.64385	1.71855	1.65933	1.49172	1.54824	1.80143	0	0	0	0	0	0
0.775	0.95	0.95	0	0.09	0	0	1.64356	1.69004	1.13356	1.73884	1.82195	1.8334	0	0	0	0	0	0
0.775	0.9	0.85	0	0.135	0	0	1.64324	1.76253	1.63189	1.74466	1.3219	1.75523	0.000133333	0.000666667	0	0	0	0
0.775	0.85	0.95	0	0.15	0	0	1.64318	1.85429	1.76364	1.85385	1.10785	1.63626	0.00146667	0.00133333	0.002	0	0.004	0
0.65	0.675	0.875	0	0.06	0	0	1.64313	1.45115	1.7214	1.81811	1.94788	1.2771	0.0136	0.014	0.00666667	0.0146667	0.01	0.0226667
0.65	0.925	0.9	0	0.105	0	0	1.64274	1.64655	1.79063	1.68403	1.74082	1.35167	0.0188	0.00133333	0.006	0.0166667	0.0126667	0.0573333
0.75	0.85	0.85	0	0.075	0	0	1.64236	1.95702	1.11183	1.63331	1.74796	1.76168	0.000133333	0	0	0	0.000666667	0
0.775	0.9	0.875	0	0.15	0	0	1.64235	1.81636	1.71289	1.80673	1.06804	1.80771	0	0	0	0	0	0
0.775	0.825	0.95	0	0.12	0	0	1.64216	1.8141	1.35165	1.85252	1.46093	1.7316	0.00266667	0.002	0.00133333	0.002	0.00133333	0.00666667
0.775	0.9	0.85	0	0.15	0	0	1.64159	1.78282	1.7147	1.74678	1.23934	1.72433	0.000133333	0	0	0	0	0.000666667
0.65	0.75	0.925	0	0.12	0	0	1.64097	1.12258	1.98825	1.52043	2.06239	1.5112	0.0272	0.0426667	0.0326667	0.012	0.0313333	0.0173333
0.75	0.9	0.825	0	0.15	0	0	1.64051	1.86227	1.773	1.69122	1.57505	1.30102	0.00213333	0	0	0	0.0106667	0
0.675	0.725	0.825	0	0.09	0	0	1.64048	1.60559	1.68676	1.47388	1.86005	1.5761	0.0158667	0.0146667	0.0246667	0.0106667	0.018	0.0113333
0.75	0.725	0.9	0	0.06	0	0	1.64044	1.78912	0.878368	1.6439	1.81094	2.07987	0.00853333	0.012	0.00266667	0.00533333	0.00666667	0.016
0.75	0.8	0.95	0	0.06	0	0	1.64023	1.82346	0.82273	1.90678	1.82001	1.82817	0.000666667	0.00133333	0.00133333	0	0	0.000666667
0.775	0.9	0.925	0	0.09	0	0	1.63936	1.75507	0.993999	1.81526	1.81672	1.81577	0	0	0	0	0	0
0.65	0.775	0.85	0	0.075	0	0	1.63914	1.4606	1.80514	1.7066	1.36525	1.85809	0.0244	0.0753333	0.00266667	0.0133333	0.0253333	0.00533333
0.675	0.725	0.875	0	0.075	0	0	1.63901	1.77388	1.53591	1.85815	2.02213	1.005	0.0297333	0.0486667	0.0206667	0.026	0.016	0.0373333
0.65	0.7	0.825	0	0.03	0	0	1.6389	1.63015	1.83369	1.51091	1.56706	1.65271	0.008	0.01	0.006	0.00533333	0.0106667	0.008
0.65	0.675	0.825	0	0.15	0	0	1.63869	1.66508	1.65957	1.62081	1.71313	1.53488	0.0110667	0.00666667	0.0106667	0.0126667	0.012	0.0133333
0.65	0.9	0.9	0	0.12	0	0	1.63861	1.74254	1.70179	1.66659	1.3932	1.68892	0.0048	0.00666667	0.002	0.004	0.006	0.00533333
0.775	0.925	0.9	0	0.09	0	0	1.63843	1.68919	1.17689	1.71752	1.81	1.79855	0	0	0	0	0	0
0.65	0.775	0.825	0	0.045	0	0	1.63818	1.64341	1.5962	1.70974	1.4963	1.74526	0.00666667	0.00333333	0.00466667	0.0166667	0.00466667	0.004
0.65	0.825	0.825	0	0.12	0	0	1.63764	1.3086	1.55903	1.77865	1.76489	1.77702	0.00786667	0.004	0.00533333	0.00666667	0.0126667	0.0106667
0.7	0.85	0.85	0	0.075	0	0	1.63749	1.30451	1.63139	1.68559	2.08904	1.47693	0.0116	0.0226667	0.00733333	0.008	0.01	0.01
0.775	0.825	0.925	0	0.135	0	0	1.63742	1.84157	1.73609	1.80568	1.22108	1.58266	0.0032	0	0.01	0	0.006	0
0.75	0.75	0.95	0	0.15	0	0	1.63727	1.94897	2.0015	0	2.21705	2.01881	0.0690667	0.0346667	0.016	0.255333	0.0113333	0.028
0.65	0.925	0.825	0	0.09	0	0	1.63713	1.5209	1.77191	1.778	1.62481	1.49005	0.00666667	0.008	0.008	0.00533333	0.00333333	0.00866667
0.75	0.7	0.95	0	0.105	0	0	1.63712	1.77635	1.66065	1.91805	1.30073	1.52981	0.0372	0.012	0.048	0.0493333	0.036	0.0406667
0.775	0.825	0.9	0	0.12	0	0	1.63709	1.81323	1.67737	1.77677	1.16724	1.75085	0.0008	0.00133333	0.002	0	0.000666667	0
0.775	0.85	0.85	0	0.09	0	0	1.63698	1.68366	1.5545	1.69596	1.566	1.68477	0	0	0	0	0	0
0.65	0.875	0.925	0	0.09	0	0	1.63675	1.82935	1.50309	1.69371	1.57312	1.58449	0.0345333	0.00533333	0.078	0.0313333	0.054	0.004
0.675	0.725	0.85	0	0.075	0	0	1.6366	1.77888	1.60054	1.66261	1.69863	1.44235	0.0124	0.00666667	0.012	0.00866667	0.012	0.0226667
0.65	0.9	0.825	0	0.09	0	0	1.63646	1.55232	1.60141	1.80625	1.61109	1.61122	0.00853333	0.00533333	0.00666667	0.016	0.00533333	0.00933333
0.675	0.75	0.875	0	0.045	0	0	1.63578	1.48822	1.35838	1.76447	1.54514	2.0227	0.0224	0.00266667	0.0533333	0.01	0.042	0.004
0.65	0.8	0.85	0	0.12	0	0	1.6357	1.22689	0.977028	1.90955	1.94432	2.12072	0.0117333	0.00733333	0.00933333	0.00866667	0.0206667	0.0126667
0.775	0.9	0.85	0	0.09	0	0	1.63534	1.69744	1.2882	1.69592	1.74737	1.74775	0	0	0	0	0	0
0.675	0.65	0.875	0	0.06	0	0	1.63529	2.09774	1.54802	0.966807	1.80439	1.7595	0.0249333	0.00933333	0.0406667	0.046	0.0173333	0.0113333
0.75	0.75	0.95	0	0.045	0	0	1.63496	1.88467	0.824609	1.7241	1.82731	1.9141	0.00453333	0.006	0.002	0.01	0.004	0.000666667
0.775	0.775	0.95	0	0.105	0	0	1.63478	1.80306	1.70763	1.79956	1.20827	1.65536	0.000933333	0.000666667	0.00133333	0.00133333	0.00133333	0
0.75	0.775	0.825	0	0.075	0	0	1.63462	1.94145	1.79995	1.73452	1.18708	1.51012	0.00146667	0.000666667	0	0	0.00666667	0
0.7	0.675	0.85	0	0.105	0	0	1.63448	1.65575	1.55894	1.53214	1.86116	1.56443	0.00826667	0.012	0.00466667	0.006	0.012	0.00666667
0.75	0.825	0.85	0	0.105	0	0	1.6339	1.06996	1.83781	1.47941	1.87228	1.91005	0.00346667	0.00266667	0.012	0.000666667	0	0.002
0.65	0.8	0.875	0	0.105	0	0	1.63386	1.73138	1.55812	1.86743	1.29699	1.71539	0.0253333	0.024	0.054	0.002	0.0406667	0.006
0.675	0.75	0.925	0	0.135	0	0	1.63376	1.71106	1.73028	1.78809	1.48653	1.45284	0.0557333	0.0346667	0.054	0.0166667	0.042	0.131333
0.775	0.8	0.925	0	0.135	0	0	1.63357	1.80887	1.78884	1.76187	1.19876	1.6095	0.0012	0	0	0	0.006	0
0.65	0.7	0.9	0	0.135	0	0	1.63333	1.61368	1.71369	1.40731	1.61602	1.81597	0.0509333	0.072	0.048	0.0493333	0.054	0.0313333
0.75	0.7	0.925	0	0.075	0	0	1.63291	1.77078	1.57338	1.30375	1.95363	1.56299	0.0268	0.0346667	0.0133333	0.012	0.0313333	0.0426667
0.775	0.875	0.875	0	0.135	0	0	1.63267	1.78312	1.71374	1.79753	1.13309	1.73586	0.000133333	0.000666667	0	0	0	0
0.75	0.9	0.825	0	0.105	0	0	1.63266	1.24333	1.78681	1.89055	1.82197	1.42063	0.00266667	0.00533333	0.000666667	0	0.000666667	0.00666667
0.75	0.825	0.925	0	0.12	0	0	1.63205	1.17405	1.95049	1.41054	1.98282	1.64234	0.0004	0	0.000666667	0	0.000666667	0.000666667
0.775	0.8	0.9	0	0.12	0	0	1.63143	1.78801	1.68136	1.76083	1.23014	1.69682	0.000133333	0.000666667	0	0	0	0
0.75	0.65	0.825	0	0.105	0	0	1.63131	1.55219	1.40068	1.83947	1.60082	1.76337	0.00626667	0.006	0.0186667	0.00333333	0.002	0.00133333
0.65	0.95	0.9	0	0.12	0	0	1.63127	1.87537	1.41896	1.75412	1.7947	1.31321	0.0130667	0.0266667	0.00466667	0.00333333	0.004	0.0266667
0.775	0.9	0.9	0	0.15	0	0	1.63095	1.86162	1.6843	1.82625	0.928053	1.85455	0.000266667	0.000666667	0	0	0.000666667	0
0.65	0.8	0.9	0	0.06	0	0	1.6299	1.80608	1.28308	1.72165	1.45977	1.87893	0.0092	0.00266667	0.00666667	0.0206667	0.012	0.004
0.75	0.875	0.875	0	0.09	0	0	1.62983	1.41926	1.3531	1.57492	1.77529	2.02656	0.000666667	0.00266667	0	0.000666667	0	0
0.775	0.9	0.85	0	0.12	0	0	1.6296	1.74082	1.40654	1.72989	1.53084	1.73991	0	0	0	0	0	0
0.75	0.875	0.825	0	0.12	0	0	1.62899	1.43522	1.87469	1.68038	1.60758	1.54705	0.000666667	0.000666667	0.00266667	0	0	0
0.75	0.775	0.875	0	0.045	0	0	1.62821	1.88691	0.83229	1.84493	1.6663	1.91062	0.000666667	0.000666667	0.000666667	0.00133333	0	0.000666667
0.65	0.825	0.95	0	0.12	0	0	1.62815	1.11238	1.87449	1.85504	1.45288	1.84594	0.0490667	0.06	0.0126667	0.062	0.0693333	0.0413333
0.75	0.725	0.825	0	0.075	0	0	1.628	1.40171	1.76501	1.59122	1.79865	1.5834	0.0106667	0.0273333	0.00533333	0.0193333	0.000666667	0.000666667
0.775	0.85	0.925	0	0.12	0	0	1.62771	1.83038	1.17243	1.84663	1.47991	1.8092	0.000133333	0	0	0	0.000666667	0
0.75	0.825	0.9	0	0.075	0	0	1.62768	1.79134	1.80509	1.82171	1.04402	1.67624	0	0	0	0	0	0
0.65	0.65	0.95	0	0.075	0	0	1.62767	1.78182	1.77841	1.45154	1.70694	1.41963	0.0465333	0.0173333	0.036	0.0793333	0.0386667	0.0613333
0.675	0.775	0.825	0	0.12	0	0	1.62747	1.65016	1.81946	1.76221	1.62025	1.28529	0.0117333	0.00933333	0.004	0.00333333	0.0113333	0.0306667
0.775	0.8	0.9	0	0.135	0	0	1.6271	1.80077	1.77161	1.69878	1.1519	1.71243	0	0	0	0	0	0
0.75	0.875	0.9	0	0.09	0	0	1.62701	0.891281	1.85295	1.78245	1.56729	2.04106	0.000266667	0	0.000666667	0	0	0.000666667
0.775	0.825	0.875	0	0.12	0	0	1.62681	1.76455	1.70297	1.74789	1.22048	1.69819	0.000266667	0.000666667	0	0.000666667	0	0
0.75	0.85	0.875	0	0.105	0	0	1.62647	1.79837	1.43453	2.14614	1.23472	1.5186	0.000133333	0	0	0	0.000666667	0
0.775	0.8	0.9	0	0.105	0	0	1.62618	1.74019	1.62027	1.71926	1.34377	1.70743	0.000933333	0	0.000666667	0.000666667	0.00333333	0
0.65	0.675	0.85	0	0.045	0	0	1.62596	1.64644	1.82224	1.53229	1.55999	1.56882	0.00253333	0.00133333	0.00466667	0.00133333	0.004	0.00133333
0.65	0.95	0.875	0	0.075	0	0	1.62576	1.49112	1.50522	1.78879	1.76831	1.57537	0.00346667	0.006	0.002	0.000666667	0.006	0.00266667
0.675	0.65	0.925	0	0.09	0	0	1.62544	1.39492	1.26695	1.59653	1.80704	2.06178	0.0421333	0.03	0.00333333	0.140667	0.0226667	0.014
0.75	0.8	0.875	0	0.135	0	0	1.62519	1.4385	1.91398	1.54531	1.17707	2.05108	0.000266667	0.000666667	0	0	0.000666667	0
0.65	0.925	0.875	0	0.135	0	0	1.62502	1.70436	1.9018	1.4333	1.44182	1.64383	0.0173333	0.0106667	0.004	0.00133333	0.036	0.0346667
0.75	0.75	0.825	0	0.06	0	0	1.62493	1.73365	1.5636	1.59981	1.63052	1.59705	0.00453333	0.00133333	0.000666667	0.0206667	0	0
0.775	0.925	0.85	0	0.15	0	0	1.62483	1.74854	1.71674	1.78365	1.13412	1.74108	0.000133333	0.000666667	0	0	0	0
0.65	0.825	0.825	0	0.06	0	0	1.62481	1.79172	1.67085	1.49062	1.60009	1.57078	0.00933333	0.0233333	0.00466667	0.002	0.008	0.00866667
0.65	0.8	0.825	0	0.045	0	0	1.62429	1.72583	1.61077	1.64534	1.40408	1.73543	0.0121333	0.00933333	0.0133333	0.00466667	0.0193333	0.014
0.65	0.675	0.825	0	0.045	0	0	1.6239	1.3289	1.48043	1.64889	1.65609	2.00519	0.0084	0.0113333	0.00333333	0.0106667	0.00866667	0.008
0.675	0.7	0.875	0	0.135	0	0	1.62376	1.49656	1.3332	1.89191	1.88616	1.51094	0.0310667	0.024	0.0553333	0.0246667	0.0206667	0.0306667
0.65	0.85	0.95	0	0.09	0	0	1.62339	1.7979	1.42084	1.44394	1.68308	1.77116	0.0352	0.0126667	0.01	0.0966667	0.01	0.0466667
0.65	0.875	0.925	0	0.12	0	0	1.62325	1.57533	1.5883	1.97205	1.46202	1.51856	0.0562667	0.0473333	0.08	0.0106667	0.0906667	0.0526667
0.65	0.775	0.85	0	0.045	0	0	1.62237	1.87657	1.97017	1.60895	1.10743	1.54872	0.00333333	0.00333333	0.00466667	0.002	0.00133333	0.00533333
0.65	0.725	0.9	0	0.15	0	0	1.62192	2.07578	1.08586	1.39432	1.61502	1.93862	0.0230667	0.0153333	0.0173333	0.042	0.0173333	0.0233333
0.65	0.825	0.85	0	0.075	0	0	1.62187	1.80742	1.71883	1.11907	1.57108	1.89295	0.00653333	0.000666667	0.00266667	0.002	0.0213333	0.006
0.775	0.875	0.9	0	0.135	0	0	1.62099	1.82278	1.63631	1.82946	1.01129	1.80509	0.000133333	0.000666667	0	0	0	0
0.75	0.725	0.925	0	0.045	0	0	1.62096	1.93936	0.920769	1.47138	1.79422	1.97908	0.00586667	0.00666667	0.00333333	0.00533333	0.002	0.012
0.675	0.65	0.85	0	0.075	0	0	1.62075	1.81387	1.33331	1.57105	1.77735	1.60815	0.0210667	0.00733333	0.0386667	0.00866667	0.0386667	0.012
0.65	0.75	0.825	0	0.06	0	0	1.62074	1.45805	1.60901	1.719	1.63717	1.68047	0.0076	0.014	0.0106667	0.00133333	0.004	0.008
0.65	0.9	0.825	0	0.105	0	0	1.62053	1.67406	1.49778	1.52035	1.62041	1.79006	0.00426667	0.004	0.002	0.00266667	0.00333333	0.00933333
0.65	0.7	0.85	0	0.075	0	0	1.62049	1.40109	1.44199	2.03083	1.85411	1.37443	0.0248	0.028	0.0393333	0.01	0.0133333	0.0333333
0.75	0.75	0.925	0	0.045	0	0	1.62049	1.50272	0.965409	1.69338	1.90866	2.03227	0.00226667	0.004	0.00266667	0	0.00333333	0.00133333
0.675	0.65	0.85	0	0.09	0	0	1.62027	1.4663	1.51637	1.97773	1.42808	1.71288	0.0421333	0.0826667	0.0333333	0.0153333	0.0586667	0.0206667
0.675	0.825	0.85	0	0.09	0	0	1.62019	1.5385	2.00435	1.31483	1.43807	1.80521	0.0032	0.00533333	0.004	0.002	0.002	0.00266667
0.775	0.925	0.95	0	0.09	0	0	1.6196	1.75554	0.886247	1.78013	1.81958	1.85647	0	0	0	0	0	0
0.65	0.925	0.825	0	0.105	0	0	1.61948	1.56355	1.66657	1.60513	1.57533	1.68681	0.0117333	0.01	0.008	0.00733333	0.0226667	0.0106667
0.775	0.9	0.95	0	0.135	0	0	1.61916	1.87303	0.95197	1.85576	1.60273	1.81233	0.000133333	0	0	0	0	0.000666667
0.65	0.65	0.9	0	0.075	0	0	1.6191	1.64523	1.47956	1.79977	1.61078	1.56015	0.0337333	0.0326667	0.01	0.0253333	0.00666667	0.094
0.775	0.85	0.9	0	0.12	0	0	1.61869	1.7651	1.39272	1.82018	1.35572	1.75972	0.0004	0.000666667	0	0	0.00133333	0
0.75	0.925	0.95	0	0.105	0	0	1.61868	1.75011	1.12534	1.81639	1.56717	1.83438	0.0016	0.00133333	0.00133333	0.002	0.00266667	0.000666667
0.75	0.75	0.95	0	0.075	0	0	1.61849	2.00999	0.625551	1.96946	1.71951	1.76793	0.004	0.00133333	0.004	0.0126667	0.000666667	0.00133333
0.675	0.8	0.85	0	0.075	0	0	1.6183	1.20218	1.84349	1.7082	1.3297	2.00793	0.0101333	0.008	0.024	0.00466667	0.00933333	0.00466667
0.65	0.825	0.825	0	0.09	0	0	1.6183	1.51196	1.5428	1.76254	1.72484	1.54933	0.0128	0.0333333	0.008	0.01	0.00933333	0.00333333
0.675	0.725	0.95	0	0.12	0	0	1.61806	1.84956	1.98022	0.738978	1.93906	1.58246	0.0330667	0.0293333	0.0213333	0.034	0.0166667	0.064
0.7	0.65	0.875	0	0.105	0	0	1.61801	1.59328	1.15775	1.88706	1.9446	1.50735	0.0138667	0.014	0.0153333	0.01	0.022	0.008
0.65	0.725	0.875	0	0.075	0	0	1.61741	1.41108	1.87873	1.86538	1.17067	1.76121	0.0146667	0.00866667	0.00333333	0.0126667	0.0253333	0.0233333
0.775	0.85	0.95	0	0.12	0	0	1.61735	1.87746	1.13186	1.85737	1.41507	1.805	0.000266667	0	0.000666667	0	0.000666667	0
0.675	0.75	0.875	0	0.12	0	0	1.61705	1.33601	1.64442	1.7447	1.33998	2.02014	0.0133333	0.004	0.004	0.046	0.00666667	0.006
0.775	0.9	0.875	0	0.135	0	0	1.61704	1.80865	1.6204	1.806	1.03256	1.8176	0.0004	0.000666667	0	0	0.00133333	0
0.75	0.95	0.85	0	0.15	0	0	1.61695	1.74139	0.922155	1.93749	1.9688	1.5149	0	0	0	0	0	0
0.75	0.8	0.85	0	0.135	0	0	1.61687	1.25765	1.80715	1.59495	1.38773	2.03688	0.0004	0.000666667	0	0	0	0.00133333
0.75	0.65	0.825	0	0.045	0	0	1.6167	1.54537	1.62559	1.62768	1.74835	1.5365	0.004	0.002	0.004	0.00466667	0.00133333	0.008
0.675	0.825	0.825	0	0.135	0	0	1.6165	1.82103	1.26645	1.82333	1.59433	1.57734	0.0068	0.00733333	0.00933333	0.00133333	0.00266667	0.0133333
0.65	0.95	0.825	0	0.135	0	0	1.61643	1.3811	1.68402	1.73568	1.68773	1.59362	0.00653333	0.00466667	0.004	0.00533333	0.0133333	0.00533333
0.65	0.65	0.9	0	0.15	0	0	1.6159	1.94901	0.875253	1.6915	1.76579	1.79797	0.0333333	0.0293333	0.0273333	0.0453333	0.0166667	0.048
0.75	0.85	0.95	0	0.075	0	0	1.61578	1.15588	1.68058	1.71695	1.82259	1.70292	0.00226667	0	0.00133333	0.00266667	0.006	0.00133333
0.75	0.85	0.85	0	0.09	0	0	1.61525	1.22654	1.56732	1.90239	1.47227	1.90771	0.000133333	0	0	0	0	0.000666667
0.775	0.825	0.95	0	0.135	0	0	1.61516	1.85001	1.71838	1.82895	1.07651	1.60197	0.00133333	0	0	0	0.00666667	0
0.7	0.65	0.95	0	0.135	0	0	1.61511	1.79953	1.74859	1.41296	1.40303	1.71143	0.0372	0.0406667	0.0486667	0.0313333	0.0446667	0.0206667
0.65	0.8	0.95	0	0.105	0	0	1.61507	1.1172	1.9407	1.34577	1.69625	1.97545	0.0238667	0.0106667	0.042	0.00733333	0.016	0.0433333
0.7	0.725	0.85	0	0.09	0	0	1.61406	1.70731	1.60023	1.61392	1.22419	1.92463	0.0141333	0.016	0.00933333	0.01	0.0126667	0.0226667
0.65	0.925	0.825	0	0.15	0	0	1.61355	1.45745	1.68746	1.41737	1.66536	1.84012	0.00893333	0.0133333	0.0133333	0.006	0.000666667	0.0113333
0.75	0.675	0.85	0	0.135	0	0	1.61339	2.12926	2.04905	1.94388	1.94001	0.00476052	0.0586667	0.006	0.012	0.014	0.00466667	0.256667
0.75	0.8	0.825	0	0.15	0	0	1.61248	1.70022	1.79247	1.60077	1.27347	1.69547	0.00346667	0.002	0	0	0	0.0153333
0.675	0.675	0.85	0	0.12	0	0	1.61245	0.639466	1.87539	1.85848	1.84063	1.84828	0.0421333	0.14	0.0133333	0.00666667	0.0366667	0.014
0.775	0.825	0.925	0	0.15	0	0	1.61203	1.81788	1.73345	1.80122	1.07779	1.62982	0.0016	0	0.008	0	0	0
0.675	0.65	0.85	0	0.15	0	0	1.61192	1.47676	1.95996	1.40781	1.7125	1.50256	0.0238667	0.0373333	0.0146667	0.00733333	0.022	0.038
0.775	0.65	0.85	0	0.06	0	0	1.6118	1.60477	1.63836	1.51675	1.62876	1.67036	0.00693333	0.006	0.00666667	0.0126667	0.00733333	0.002
0.7	0.75	0.825	0	0.15	0	0	1.61176	1.39033	1.80358	1.63973	1.83804	1.3871	0.0325333	0.0693333	0.0226667	0.012	0.0393333	0.0193333
0.675	0.675	0.825	0	0.105	0	0	1.61156	1.71113	1.5347	1.61752	1.72287	1.4716	0.0222667	0.028	0.018	0.0113333	0.0206667	0.0333333
0.65	0.775	0.9	0	0.09	0	0	1.61155	1.19798	1.91431	1.58254	1.67189	1.69103	0.0112	0.008	0.004	0.022	0.0153333	0.00666667
0.65	0.925	0.9	0	0.09	0	0	1.61136	1.1321	1.76442	1.75812	1.50932	1.89284	0.0121333	0.006	0.0253333	0.014	0.006	0.00933333
0.65	0.675	0.9	0	0.12	0	0	1.61125	1.8319	1.89244	1.43408	1.55285	1.345	0.0253333	0.0166667	0.0146667	0.052	0.0133333	0.03
0.675	0.675	0.825	0	0.075	0	0	1.6111	1.15524	1.71634	1.81043	1.89242	1.48108	0.0233333	0.0806667	0.01	0.00333333	0.00933333	0.0133333
0.65	0.875	0.9	0	0.15	0	0	1.61105	1.71691	1.64398	1.72707	1.44982	1.51747	0.00546667	0.00466667	0.002	0.0106667	0.004	0.006
0.675	0.85	0.85	0	0.135	0	0	1.61104	1.93114	0.748082	1.70445	1.71432	1.95724	0.0052	0.004	0.00266667	0.00933333	0.00266667	0.00733333
0.65	0.8	0.825	0	0.15	0	0	1.61084	1.35459	1.63597	1.81197	1.54031	1.71135	0.00973333	0.00533333	0.00466667	0.0173333	0.00533333	0.016
0.65	0.75	0.825	0	0.15	0	0	1.6107	1.56126	1.56033	1.48216	1.80515	1.64463	0.0185333	0.052	0.00466667	0.01	0.012	0.014
0.75	0.8	0.85	0	0.06	0	0	1.61043	1.21525	1.90719	1.93379	1.5305	1.4654	0.00186667	0	0.00266667	0	0	0.00666667
0.775	0.65	0.9	0	0.09	0	0	1.61009	1.69321	1.61496	1.36334	1.61221	1.76671	0.0214667	0.004	0.04	0.006	0.0526667	0.00466667
0.775	0.875	0.875	0	0.15	0	0	1.61007	1.82037	1.76399	1.77365	1.04228	1.65008	0.000266667	0.000666667	0	0	0.000666667	0
0.775	0.8	0.95	0	0.12	0	0	1.60972	1.72307	1.59475	1.83319	1.23347	1.66411	0.0008	0	0	0	0.004	0
0.75	0.95	0.825	0	0.135	0	0	1.60938	1.68275	1.47245	1.83761	1.34465	1.70943	0.0004	0.002	0	0	0	0
0.775	0.875	0.85	0	0.12	0	0	1.60929	1.74488	1.61689	1.72096	1.29915	1.66455	0	0	0	0	0	0
0.775	0.75	0.85	0	0.09	0	0	1.60904	1.7223	1.73334	1.68931	1.23617	1.66407	0.000933333	0.00133333	0	0.00266667	0	0.000666667
0.65	0.75	0.9	0	0.06	0	0	1.60851	1.99076	1.78045	0.587341	1.93849	1.74552	0.008	0.0133333	0.00333333	0.008	0.00933333	0.006
0.775	0.925	0.825	0	0.135	0	0	1.60851	1.6716	1.56715	1.61564	1.55639	1.63176	0	0	0	0	0	0
0.775	0.775	0.925	0	0.09	0	0	1.60844	1.78789	1.66898	1.72631	1.5126	1.34642	0.0028	0.000666667	0	0.00333333	0.00266667	0.00733333
0.75	0.95	0.9	0	0.12	0	0	1.60811	1.68001	1.76186	1.16358	1.68125	1.75388	0.000533333	0.000666667	0.00133333	0.000666667	0	0
0.775	0.9	0.825	0	0.09	0	0	1.60806	1.55597	1.57014	1.58608	1.67738	1.65072	0	0	0	0	0	0
0.65	0.925	0.875	0	0.105	0	0	1.60793	1.63068	1.44006	1.91171	1.61146	1.44573	0.0116	0.016	0.01	0.00733333	0.0146667	0.01
0.65	0.675	0.875	0	0.105	0	0	1.60765	0.920566	1.77504	1.38181	1.7643	2.1965	0.0302667	0.012	0.0486667	0.046	0.0333333	0.0113333
0.65	0.675	0.85	0	0.06	0	0	1.60757	1.52823	1.39687	1.73524	1.58937	1.78816	0.0174667	0.0126667	0.0493333	0.00266667	0.0153333	0.00733333
0.75	0.7	0.925	0	0.06	0	0	1.60736	1.52544	1.7366	1.43114	1.73192	1.6117	0.00906667	0.006	0.00733333	0.0133333	0.00733333	0.0113333
0.675	0.85	0.825	0	0.09	0	0	1.60723	1.2975	1.87209	1.57355	1.49812	1.79489	0.0150667	0.038	0.00266667	0.00333333	0.0226667	0.00866667
0.65	0.65	0.825	0	0.12	0	0	1.60695	1.71167	1.44974	1.59406	1.71362	1.56564	0.0145333	0.00466667	0.0286667	0.008	0.02	0.0113333
0.675	0.95	0.825	0	0.105	0	0	1.60678	1.53217	1.62722	1.61449	1.67429	1.58573	0.0141333	0.0373333	0.00533333	0.014	0.008	0.006
0.65	0.75	0.85	0	0.135	0	0	1.60629	1.64786	1.81274	1.24298	1.54384	1.78401	0.0138667	0.00933333	0.0166667	0.0213333	0.00866667	0.0133333
0.75	0.925	0.825	0	0.12	0	0	1.60626	1.44958	1.41137	1.78282	1.55398	1.83356	0.000266667	0.000666667	0.000666667	0	0	0
0.775	0.875	0.925	0	0.12	0	0	1.60618	1.80795	0.93382	1.82984	1.64383	1.81546	0	0	0	0	0	0
0.65	0.75	0.825	0	0.03	0	0	1.60613	1.59136	1.51807	1.7394	1.61979	1.56204	0.00893333	0.00266667	0.008	0.00733333	0.004	0.0226667
0.65	0.775	0.875	0	0.135	0	0	1.60612	1.76979	1.15498	1.5406	1.74705	1.81817	0.0289333	0.064	0.0106667	0.0266667	0.038	0.00533333
0.775	0.825	0.85	0	0.105	0	0	1.60587	1.66862	1.6187	1.64803	1.44613	1.64784	0	0	0	0	0	0
0.775	0.725	0.875	0	0.075	0	0	1.60517	1.78448	1.5954	1.56169	1.45976	1.62452	0.00866667	0.00266667	0.00533333	0.016	0.000666667	0.0186667
0.65	0.9	0.875	0	0.135	0	0	1.60507	1.72159	1.97524	1.3259	1.38227	1.62035	0.00653333	0.00666667	0.00666667	0.00866667	0.00266667	0.008
0.75	0.925	0.95	0	0.09	0	0	1.60496	1.39848	1.5516	1.85141	1.56196	1.66136	0.00173333	0.00133333	0.000666667	0.00133333	0.000666667	0.00466667
0.75	0.675	0.825	0	0.12	0	0	1.60479	1.5631	1.76196	1.51033	1.5474	1.64116	0.00906667	0.004	0.0106667	0.00266667	0.02	0.008
0.65	0.85	0.9	0	0.09	0	0	1.60471	1.59326	1.461	1.23792	1.92841	1.80297	0.0092	0.00133333	0.00933333	0.0293333	0.004	0.002
0.775	0.85	0.9	0	0.135	0	0	1.60409	1.83265	1.71231	1.80448	1.04132	1.62969	0.00133333	0.00133333	0	0.000666667	0.00466667	0
0.775	0.775	0.9	0	0.105	0	0	1.6037	1.75945	1.71925	1.72008	1.11181	1.70792	0.0004	0	0	0.00133333	0	0.000666667
0.75	0.8	0.825	0	0.045	0	0	1.60326	1.71539	1.43052	1.34537	1.82019	1.70484	0.000266667	0.000666667	0	0.000666667	0	0
0.775	0.85	0.9	0	0.15	0	0	1.60307	1.82415	1.74315	1.81565	0.916669	1.71574	0.000933333	0	0	0	0.00466667	0
0.75	0.85	0.925	0	0.135	0	0	1.60307	1.77692	1.47814	1.30211	1.92782	1.53035	0.00173333	0.00666667	0.00133333	0	0	0.000666667
0.65	0.8	0.95	0	0.075	0	0	1.60238	1.62837	1.08925	1.68189	1.68613	1.92628	0.0314667	0.00666667	0.0773333	0.0406667	0.0226667	0.01
0.65	0.85	0.825	0	0.135	0	0	1.60218	1.14301	1.76385	1.80378	1.57601	1.72425	0.00733333	0.00866667	0.00866667	0.00933333	0.00333333	0.00666667
0.65	0.925	0.875	0	0.09	0	0	1.60148	1.83321	2.04897	1.54284	0.856706	1.72567	0.0213333	0.00466667	0.004	0.00266667	0.0933333	0.002
0.675	0.875	0.825	0	0.09	0	0	1.60104	1.68959	1.53463	1.49027	1.56959	1.72113	0.0105333	0.004	0.00266667	0.0133333	0.00266667	0.03
0.65	0.95	0.825	0	0.09	0	0	1.60053	1.79403	1.62547	1.54753	1.5602	1.47543	0.0068	0.0133333	0.004	0.00466667	0.00466667	0.00733333
0.65	0.9	0.875	0	0.075	0	0	1.60041	1.62304	1.53341	1.59354	1.7513	1.50077	0.008	0.00866667	0.00533333	0.014	0.00466667	0.00733333
0.75	0.775	0.825	0	0.045	0	0	1.60036	1.73024	1.42	1.64526	1.51479	1.69149	0.00173333	0.002	0	0	0.00533333	0.00133333
0.675	0.725	0.875	0	0.105	0	0	1.60028	1.87179	1.22197	1.43589	1.81249	1.65925	0.0449333	0.028	0.13	0.0133333	0.0266667	0.0266667
0.65	0.775	0.95	0	0.06	0	0	1.60013	1.82557	1.48831	1.45831	1.6358	1.59268	0.0370667	0.0146667	0.0326667	0.082	0.0353333	0.0206667
0.775	0.875	0.9	0	0.12	0	0	1.59993	1.82225	1.09173	1.83672	1.46964	1.77931	0.000133333	0	0.000666667	0	0	0
0.75	0.95	0.875	0	0.135	0	0	1.59932	1.69183	1.31851	1.78226	1.63867	1.56532	0.00133333	0	0.00133333	0.00533333	0	0
0.775	0.75	0.925	0	0.09	0	0	1.5985	1.76711	1.71587	1.79182	1.33235	1.38536	0.00266667	0.00266667	0.00133333	0.00533333	0.00333333	0.000666667
0.65	0.65	0.9	0	0.09	0	0	1.59828	1.81379	1.80272	1.38023	1.95892	1.03577	0.0210667	0.00466667	0.0513333	0.0166667	0.0113333	0.0213333
0.775	0.825	0.9	0	0.105	0	0	1.59812	1.78165	1.28431	1.80648	1.38386	1.73429	0.0004	0.000666667	0.000666667	0	0.000666667	0
0.775	0.75	0.875	0	0.09	0	0	1.59733	1.77477	1.72596	1.75103	0.957854	1.77703	0.00146667	0.00133333	0.00133333	0.000666667	0.000666667	0.00333333
0.675	0.95	0.825	0	0.15	0	0	1.59732	1.84232	1.22306	1.74318	1.66139	1.51667	0.018	0.004	0.0533333	0.00666667	0.0146667	0.0113333
0.65	0.725	0.85	0	0.105	0	0	1.59725	1.69107	1.58333	1.54004	1.57641	1.59538	0.03	0.0153333	0.022	0.0133333	0.026	0.0733333
0.775	0.9	0.825	0	0.12	0	0	1.59708	1.62836	1.5865	1.65202	1.4562	1.6623	0	0	0	0	0	0
0.75	0.7	0.875	0	0.105	0	0	1.59698	1.2271	1.36582	1.92146	1.7639	1.70662	0.0456	0.124	0.054	0.00533333	0.0246667	0.02
0.775	0.775	0.95	0	0.135	0	0	1.59688	1.81728	1.74886	1.774	0.909514	1.73476	0.00693333	0	0.0226667	0.00266667	0.00866667	0.000666667
0.675	0.925	0.825	0	0.09	0	0	1.59688	1.85894	1.13998	1.57698	1.81094	1.59757	0.0228	0.00733333	0.096	0.002	0.00266667	0.006
0.7	0.75	0.85	0	0.09	0	0	1.59666	1.24158	1.85228	1.73309	1.50655	1.64979	0.0369333	0.109333	0.0346667	0.000666667	0.0333333	0.00666667
0.65	0.675	0.825	0	0.075	0	0	1.59663	1.69651	1.41299	1.4898	1.55574	1.82811	0.0212	0.014	0.0533333	0.00866667	0.0253333	0.00466667
0.775	0.85	0.9	0	0.09	0	0	1.59636	1.78519	0.834157	1.77171	1.79006	1.80066	0	0	0	0	0	0
0.775	0.725	0.85	0	0.09	0	0	1.59592	1.69431	1.55851	1.68348	1.36381	1.67951	0.00253333	0.002	0.000666667	0.000666667	0.00466667	0.00466667
0.65	0.875	0.825	0	0.105	0	0	1.59486	1.52845	1.61652	1.28229	1.74675	1.8003	0.00813333	0.016	0.00466667	0.016	0.00266667	0.00133333
0.65	0.9	0.95	0	0.105	0	0	1.59443	1.59266	1.2106	1.53198	1.90982	1.72711	0.0250667	0.0666667	0.00666667	0.00733333	0.0233333	0.0213333
0.775	0.75	0.825	0	0.12	0	0	1.59406	1.61452	1.61125	1.59876	1.60954	1.53625	0.0012	0.00466667	0	0.00133333	0	0
0.75	0.8	0.825	0	0.075	0	0	1.59363	1.84303	1.59932	1.31367	1.49372	1.71839	0.00133333	0.002	0.00333333	0.000666667	0	0.000666667
0.775	0.825	0.875	0	0.135	0	0	1.59347	1.75944	1.67321	1.75309	1.0723	1.70929	0.000266667	0.000666667	0	0.000666667	0	0
0.65	0.85	0.9	0	0.15	0	0	1.59344	1.36869	1.46756	1.46086	1.76277	1.90733	0.0654667	0.112667	0.064	0.0613333	0.036	0.0533333
0.65	0.825	0.875	0	0.075	0	0	1.59324	1.6803	1.49927	1.53387	1.64109	1.6117	0.0165333	0.014	0.00466667	0.028	0.00666667	0.0293333
0.775	0.925	0.825	0	0.09	0	0	1.59322	1.5989	1.50478	1.58791	1.65899	1.6155	0	0	0	0	0	0
0.75	0.7	0.875	0	0.045	0	0	1.59265	1.42844	1.41685	1.76129	1.58374	1.77293	0.0126667	0.0273333	0.016	0.002	0.006	0.012
0.65	0.825	0.825	0	0.075	0	0	1.59245	1.59976	1.66781	1.57523	1.56341	1.55604	0.00693333	0.002	0.00466667	0.00733333	0.0126667	0.008
0.675	0.7	0.85	0	0.15	0	0	1.59236	1.84194	1.37906	1.24275	1.50563	1.99244	0.0581333	0.0346667	0.048	0.056	0.123333	0.0286667
0.65	0.675	0.825	0	0.12	0	0	1.592	1.80719	1.56892	1.52451	1.46361	1.59578	0.0213333	0.0193333	0.0166667	0.012	0.0393333	0.0193333
0.775	0.775	0.95	0	0.15	0	0	1.59198	1.82824	1.81072	1.78108	0.844145	1.69571	0.000533333	0	0	0	0	0.00266667
0.65	0.675	0.825	0	0.09	0	0	1.59116	1.49651	1.46324	1.74746	1.38239	1.86618	0.0198667	0.014	0.0153333	0.0206667	0.04	0.00933333
0.75	0.7	0.85	0	0.09	0	0	1.59112	1.40186	1.61709	1.587	1.51003	1.83964	0.0304	0.0673333	0.0173333	0.0126667	0.048	0.00666667
0.75	0.875	0.825	0	0.09	0	0	1.59103	1.63393	1.82085	1.54449	1.50048	1.45539	0.000533333	0	0.000666667	0	0.000666667	0.00133333
0.675	0.7	0.85	0	0.045	0	0	1.59074	1.75759	1.67247	1.38473	1.66831	1.47062	0.0350667	0.02	0.004	0.12	0.00733333	0.024
0.675	0.75	0.825	0	0.15	0	0	1.59064	1.87779	1.52382	1.76028	1.38762	1.40371	0.0312	0.012	0.00733333	0.01	0.100667	0.026
0.65	0.95	0.875	0	0.12	0	0	1.59054	1.72364	1.56067	1.83703	1.09304	1.73833	0.0186667	0.00333333	0.012	0.0246667	0.0386667	0.0146667
0.775	0.775	0.925	0	0.12	0	0	1.59003	1.81156	1.75741	1.76304	1.15743	1.46068	0.000533333	0.000666667	0	0.002	0	0
0.75	0.675	0.95	0	0.045	0	0	1.58993	1.76806	1.32529	1.72277	1.56752	1.56601	0.0209333	0.022	0.028	0.0146667	0.0126667	0.0273333
0.775	0.825	0.95	0	0.15	0	0	1.58929	1.72856	1.75355	1.7571	1.07525	1.63197	0	0	0	0	0	0
0.775	0.925	0.925	0	0.09	0	0	1.58899	1.67619	0.843658	1.80034	1.81674	1.80802	0	0	0	0	0	0
0.775	0.775	0.875	0	0.105	0	0	1.58893	1.71693	1.71801	1.7065	1.07876	1.72443	0	0	0	0	0	0
0.75	0.75	0.9	0	0.09	0	0	1.58883	1.93816	2.11278	0	1.73153	2.16168	0.0565333	0.00333333	0.00933333	0.264	0.00333333	0.00266667
0.65	0.825	0.825	0	0.105	0	0	1.58852	1.22134	1.63956	1.88231	1.79828	1.4011	0.0118667	0.004	0.0293333	0.006	0.00466667	0.0153333
0.75	0.725	0.825	0	0.135	0	0	1.58735	1.8162	1.42228	1.68729	1.37221	1.63876	0.0162667	0.0133333	0.0113333	0.00666667	0.0426667	0.00733333
0.75	0.7	0.825	0	0.12	0	0	1.58731	1.31866	1.78429	1.67788	1.71233	1.44342	0.0209333	0.052	0.00533333	0.02	0.01	0.0173333
0.7	0.65	0.85	0	0.15	0	0	1.58725	1.18458	1.69679	1.60949	1.71891	1.72649	0.034	0.098	0.0186667	0.0366667	0.012	0.00466667
0.775	0.775	0.875	0	0.12	0	0	1.58724	1.76815	1.76874	1.69523	1.00334	1.70074	0.000666667	0	0.000666667	0.002	0	0.000666667
0.775	0.775	0.925	0	0.105	0	0	1.58717	1.7287	1.64999	1.74499	1.17484	1.63732	0.00493333	0.0213333	0.002	0	0.00133333	0
0.675	0.75	0.85	0	0.06	0	0	1.58689	1.0086	1.84399	1.8945	1.63221	1.55516	0.0105333	0.00666667	0.0146667	0.006	0.00333333	0.022
0.775	0.75	0.825	0	0.105	0	0	1.58637	1.55385	1.56931	1.6406	1.53165	1.63643	0.00133333	0.00266667	0	0.000666667	0	0.00333333
0.75	0.825	0.825	0	0.075	0	0	1.58616	1.8683	1.32659	1.57302	1.77596	1.38695	0.000533333	0	0.000666667	0.000666667	0.000666667	0.000666667
0.65	0.775	0.825	0	0.075	0	0	1.58605	1.59982	1.43984	1.38394	1.83541	1.67126	0.006	0.00666667	0.01	0.004	0.006	0.00333333
0.75	0.825	0.95	0	0.135	0	0	1.58557	2.02498	2.11739	0	1.76919	2.01627	0.0614667	0.004	0.00266667	0.281333	0.0186667	0.000666667
0.65	0.725	0.9	0	0.12	0	0	1.58499	1.22291	1.92792	1.32056	1.95316	1.50042	0.0506667	0.068	0.0166667	0.0773333	0.0273333	0.064
0.675	0.65	0.875	0	0.15	0	0	1.5849	1.3997	1.51451	1.85601	1.92146	1.23281	0.0349333	0.0413333	0.036	0.0366667	0.0253333	0.0353333
0.775	0.75	0.9	0	0.09	0	0	1.58474	1.76067	1.65959	1.76632	1.3941	1.34305	0.00266667	0.000666667	0	0.00866667	0.000666667	0.00333333
0.775	0.8	0.9	0	0.15	0	0	1.58463	1.74025	1.77371	1.76054	1.06676	1.58189	0	0	0	0	0	0
0.65	0.7	0.875	0	0.105	0	0	1.58433	1.59272	0.885074	1.7776	1.76966	1.89663	0.0574667	0.0453333	0.152	0.016	0.0546667	0.0193333
0.65	0.925	0.875	0	0.075	0	0	1.58404	1.48168	1.48704	1.14998	1.88811	1.9134	0.00666667	0.004	0.00933333	0.004	0.00533333	0.0106667
0.75	0.825	0.85	0	0.12	0	0	1.58346	1.68065	1.36502	1.12767	1.94547	1.79851	0.0044	0.02	0	0.000666667	0.000666667	0.000666667
0.75	0.875	0.85	0	0.09	0	0	1.58337	1.35886	1.51658	1.60345	1.57232	1.86563	0.000533333	0	0	0.000666667	0	0.002
0.65	0.65	0.925	0	0.09	0	0	1.58325	1.54592	1.37853	1.74184	1.63235	1.61763	0.0378667	0.048	0.0853333	0.0426667	0.00333333	0.01
0.675	0.65	0.825	0	0.135	0	0	1.58322	1.46395	1.21176	1.71664	1.76377	1.75997	0.0337333	0.07	0.0553333	0.0146667	0.00933333	0.0193333
0.675	0.8	0.9	0	0.135	0	0	1.58292	2.06816	1.52719	1.24055	1.30888	1.76979	0.0353333	0.006	0.105333	0.0413333	0.00533333	0.0186667
0.775	0.65	0.925	0	0.075	0	0	1.58281	1.50497	1.66721	1.11659	1.77677	1.84852	0.0102667	0.0186667	0.00733333	0.00666667	0.0126667	0.006
0.65	0.65	0.825	0	0.135	0	0	1.5828	1.63805	1.54675	1.57891	1.53121	1.61906	0.0146667	0.0233333	0.012	0.016	0.00933333	0.0126667
0.75	0.7	0.875	0	0.09	0	0	1.58277	1.08484	1.76717	1.73977	1.5878	1.73428	0.0452	0.120667	0.012	0.04	0.0293333	0.024
0.75	0.675	0.925	0	0.135	0	0	1.58246	2.12436	0.0131734	2.02029	1.93434	1.82011	0.0653333	0.012	0.258	0.0266667	0.018	0.012
0.775	0.7	0.825	0	0.12	0	0	1.58225	1.45178	1.57138	1.59927	1.57775	1.71108	0.0088	0.0186667	0.0113333	0.00466667	0.004	0.00533333
0.65	0.775	0.825	0	0.105	0	0	1.58219	1.59767	1.50372	1.42861	1.77109	1.60984	0.0128	0.00466667	0.0133333	0.0393333	0.00466667	0.002
0.675	0.725	0.825	0	0.03	0	0	1.58207	1.78167	1.61765	1.47619	1.54784	1.48699	0.0188	0.018	0.00266667	0.032	0.0146667	0.0266667
0.65	0.65	0.875	0	0.09	0	0	1.58186	1.81987	1.71957	0.899551	1.81106	1.65928	0.0473333	0.0106667	0.00933333	0.150667	0.01	0.056
0.775	0.8	0.925	0	0.12	0	0	1.58185	1.79155	1.69132	1.76673	1.11137	1.54827	0.00173333	0.004	0	0.002	0.00266667	0
0.775	0.85	0.875	0	0.12	0	0	1.58162	1.78719	1.67645	1.76962	0.984082	1.69075	0.0004	0.000666667	0	0	0.00133333	0
0.75	0.725	0.95	0	0.045	0	0	1.5816	1.9139	1.27508	1.92684	0.979785	1.8124	0.00466667	0.00333333	0.00333333	0.00466667	0.00333333	0.00866667
0.675	0.675	0.85	0	0.15	0	0	1.58147	1.5182	1.89481	1.57546	1.11118	1.80771	0.0478667	0.0286667	0.0146667	0.008	0.174	0.014
0.775	0.8	0.95	0	0.135	0	0	1.58112	1.77078	1.75284	1.76877	1.12007	1.49315	0.000133333	0	0	0.000666667	0	0
0.65	0.825	0.875	0	0.06	0	0	1.58067	1.84449	0.930213	1.68784	1.70236	1.73844	0.0088	0.014	0.0133333	0.008	0.00466667	0.004
0.7	0.75	0.875	0	0.105	0	0	1.58052	1.74947	1.10282	1.77254	2.04825	1.22952	0.0365333	0.0113333	0.0166667	0.0206667	0.0193333	0.114667
0.775	0.775	0.875	0	0.075	0	0	1.5805	1.7375	1.39175	1.57459	1.51921	1.67943	0.000266667	0.000666667	0	0.000666667	0	0
0.65	0.9	0.85	0	0.09	0	0	1.58031	1.7102	1.61137	1.90375	0.745368	1.93088	0.0112	0.0186667	0.01	0.0173333	0.008	0.002
0.775	0.95	0.825	0	0.135	0	0	1.5801	1.67711	1.57197	1.64794	1.37909	1.62437	0	0	0	0	0	0
0.775	0.675	0.875	0	0.075	0	0	1.58008	1.66584	0.913026	1.69894	1.81058	1.81203	0.0128	0.008	0.006	0.026	0.0106667	0.0133333
0.65	0.65	0.825	0	0.06	0	0	1.58006	1.33816	1.70605	1.56216	1.61758	1.67636	0.0117333	0.0113333	0.012	0.0153333	0.0133333	0.00666667
0.675	0.875	0.825	0	0.12	0	0	1.58002	1.59439	1.61856	1.65331	1.47489	1.55897	0.0277333	0.0313333	0.004	0.052	0.0466667	0.00466667
0.65	0.875	0.825	0	0.075	0	0	1.57954	1.51421	1.7574	1.67393	1.3545	1.59765	0.0102667	0.0133333	0.00666667	0.0113333	0.00733333	0.0126667
0.675	0.9	0.875	0	0.075	0	0	1.57943	1.33529	1.15586	1.68024	1.92248	1.80327	0.0166667	0.0453333	0.0293333	0.004	0.002	0.00266667
0.675	0.8	0.875	0	0.105	0	0	1.57938	1.83906	1.39825	1.2604	1.78421	1.61496	0.0202667	0.04	0.0173333	0.0186667	0.024	0.00133333
0.675	0.8	0.825	0	0.135	0	0	1.57862	1.3994	1.49419	1.73504	1.60231	1.66216	0.0204	0.014	0.0226667	0.032	0.026	0.00733333
0.75	0.9	0.875	0	0.075	0	0	1.57838	1.12989	1.39493	1.73972	1.82329	1.80409	0.0004	0	0	0.000666667	0.00133333	0
0.775	0.8	0.85	0	0.135	0	0	1.57835	1.72249	1.74291	1.59555	1.10161	1.72922	0	0	0	0	0	0
0.75	0.85	0.875	0	0.075	0	0	1.5783	1.63233	1.14323	1.57233	1.77259	1.77104	0.000533333	0	0.000666667	0	0.000666667	0.00133333
0.675	0.75	0.85	0	0.12	0	0	1.57803	1.72642	1.36918	1.45737	1.17968	2.15748	0.0148	0.00666667	0.046	0.004	0.012	0.00533333
0.65	0.95	0.925	0	0.105	0	0	1.57786	1.51017	1.64525	1.58683	1.42182	1.72524	0.00813333	0.004	0.00466667	0.028	0.00133333	0.00266667
0.75	0.85	0.925	0	0.075	0	0	1.57748	1.42269	1.7585	1.00099	2.04569	1.65952	0.00173333	0	0.00133333	0.004	0.000666667	0.00266667
0.775	0.875	0.85	0	0.135	0	0	1.57724	1.77626	1.68816	1.70231	1.05862	1.66087	0.000133333	0.000666667	0	0	0	0
0.675	0.65	0.875	0	0.135	0	0	1.5771	1.16341	1.84341	1.83396	1.24892	1.7958	0.0213333	0.00933333	0.0206667	0.02	0.044	0.0126667
0.65	0.775	0.925	0	0.12	0	0	1.57701	1.44437	1.24133	1.68785	1.65851	1.85301	0.022	0.00466667	0.0193333	0.01	0.0673333	0.00866667
0.75	0.725	0.925	0	0.12	0	0	1.57691	1.90402	0	1.97181	1.91984	2.08889	0.0668	0.0226667	0.274667	0.0146667	0.00733333	0.0146667
0.65	0.95	0.95	0	0.12	0	0	1.57689	1.56203	1.53793	1.25863	2.00611	1.51972	0.02	0.0106667	0.00466667	0.0486667	0.00466667	0.0313333
0.775	0.75	0.9	0	0.105	0	0	1.57659	1.81791	1.78752	1.69198	1.00436	1.58118	0.00453333	0.00266667	0.00266667	0.00266667	0.0126667	0.002
0.65	0.725	0.95	0	0.12	0	0	1.57646	1.67807	1.01392	1.49384	1.90462	1.79185	0.0169333	0.0133333	0.006	0.008	0.0373333	0.02
0.775	0.75	0.85	0	0.105	0	0	1.57643	1.5619	1.63758	1.71579	1.28592	1.68096	0.002	0.000666667	0.00866667	0	0	0.000666667
0.775	0.65	0.95	0	0.105	0	0	1.57599	1.70864	1.65859	1.30389	1.43497	1.77386	0.0305333	0.02	0.038	0.0206667	0.0206667	0.0533333
0.775	0.825	0.875	0	0.15	0	0	1.5758	1.77335	1.7441	1.73972	0.997222	1.62462	0.0004	0.00133333	0	0	0.000666667	0
0.65	0.9	0.85	0	0.135	0	0	1.57541	1.91161	1.72805	1.08036	1.54013	1.61689	0.0104	0.014	0.006	0.0233333	0.002	0.00666667
0.775	0.725	0.825	0	0.135	0	0	1.57525	1.61781	1.59832	1.42673	1.66105	1.57233	0.00826667	0.012	0.00466667	0.014	0.004	0.00666667
0.65	0.7	0.95	0	0.09	0	0	1.57514	1.37322	1.94154	1.49355	1.44236	1.62503	0.0538667	0.0793333	0.0226667	0.0506667	0.084	0.0326667
0.75	0.775	0.85	0	0.03	0	0	1.57506	1.86985	1.2971	1.52759	1.41969	1.76106	0.000666667	0	0.002	0	0	0.00133333
0.7	0.675	0.95	0	0.135	0	0	1.57481	1.69429	1.50498	1.26422	1.57556	1.83502	0.0842667	0.064	0.0113333	0.185333	0.116	0.0446667
0.775	0.75	0.825	0	0.09	0	0	1.57473	1.59735	1.56648	1.51871	1.56645	1.62468	0.000266667	0	0	0	0.00133333	0
0.775	0.8	0.95	0	0.15	0	0	1.5747	1.73206	1.68336	1.77364	1.06662	1.61782	0.0004	0	0	0.00133333	0	0.000666667
0.75	0.825	0.825	0	0.06	0	0	1.5736	1.18718	1.76984	1.45705	1.76876	1.68519	0.0004	0	0	0.000666667	0.00133333	0
0.75	0.95	0.825	0	0.12	0	0	1.57348	1.31606	1.53702	1.7471	1.47376	1.79347	0.0004	0	0.000666667	0.00133333	0	0
0.65	0.875	0.825	0	0.15	0	0	1.5731	1.66906	1.61382	1.39778	1.33158	1.85324	0.00813333	0.00666667	0.0106667	0.00866667	0.00466667	0.01
0.7	0.775	0.85	0	0.135	0	0	1.57273	2.09772	1.70511	1.14791	1.71201	1.20092	0.0214667	0.0113333	0.00266667	0.0213333	0.0273333	0.0446667
0.75	0.85	0.95	0	0.06	0	0	1.5727	1.80569	1.11389	1.58717	1.54284	1.8139	0.00386667	0.0113333	0.00133333	0.00333333	0.000666667	0.00266667
0.775	0.7	0.925	0	0.075	0	0	1.57259	1.62436	0.999677	1.68133	1.74588	1.81168	0.0112	0.0166667	0.004	0.016	0.014	0.00533333
0.65	0.725	0.85	0	0.15	0	0	1.57242	1.83991	1.14857	1.89937	1.40063	1.5736	0.034	0.0406667	0.0506667	0.0166667	0.0246667	0.0373333
0.775	0.775	0.875	0	0.135	0	0	1.5724	1.76875	1.75584	1.65113	0.93117	1.75512	0.000933333	0.000666667	0	0	0.00133333	0.00266667
0.65	0.825	0.875	0	0.09	0	0	1.57214	1.54039	1.55998	1.78253	1.3641	1.61371	0.00733333	0.00666667	0.00866667	0.002	0.0106667	0.00866667
0.775	0.775	0.925	0	0.135	0	0	1.57208	1.81746	1.77536	1.68481	0.891854	1.69093	0.000266667	0	0	0.000666667	0	0.000666667
0.65	0.9	0.825	0	0.12	0	0	1.57207	1.59495	1.47656	1.69613	1.42705	1.66564	0.0126667	0.00133333	0.00933333	0.0293333	0.0193333	0.004
0.65	0.775	0.875	0	0.045	0	0	1.57202	1.90833	1.1111	1.83128	1.40239	1.607	0.0158667	0.0113333	0.0106667	0.0273333	0.022	0.008
0.65	0.925	0.875	0	0.15	0	0	1.57176	1.85425	1.50567	1.83055	1.14246	1.52585	0.0148	0.006	0	0.0486667	0.012	0.00733333
0.775	0.725	0.825	0	0.12	0	0	1.57129	1.52606	1.60419	1.57838	1.60639	1.54142	0.0088	0.0193333	0	0.00533333	0.00333333	0.016
0.775	0.7	0.875	0	0.075	0	0	1.57125	1.62056	1.61065	1.62485	1.62131	1.37889	0.0130667	0.00266667	0.00666667	0.0113333	0.00533333	0.0393333
0.775	0.8	0.85	0	0.105	0	0	1.57092	1.67272	1.65651	1.64133	1.2327	1.65135	0	0	0	0	0	0
0.65	0.725	0.825	0	0.075	0	0	1.57076	1.69934	1.53803	1.35314	1.8015	1.46181	0.008	0.00666667	0.0113333	0.008	0.008	0.006
0.75	0.825	0.875	0	0.06	0	0	1.57069	1.7221	1.38361	1.52534	1.62167	1.60069	0.0004	0	0.000666667	0	0	0.00133333
0.775	0.875	0.825	0	0.15	0	0	1.57033	1.61245	1.63993	1.51642	1.56792	1.51491	0	0	0	0	0	0
0.775	0.75	0.825	0	0.15	0	0	1.57024	1.53768	1.5807	1.61907	1.57203	1.5417	0.0088	0.00266667	0.01	0.01	0.00733333	0.014
0.65	0.9	0.95	0	0.12	0	0	1.56979	1.93023	1.60968	1.07504	1.50692	1.72708	0.0173333	0.00933333	0.028	0.0266667	0.00266667	0.02
0.675	0.725	0.9	0	0.09	0	0	1.56979	1.13178	1.96468	1.24201	1.34052	2.16997	0.0506667	0.155333	0.0113333	0.03	0.0486667	0.008
0.775	0.85	0.875	0	0.075	0	0	1.56969	1.68483	1.06856	1.66335	1.74274	1.68898	0	0	0	0	0	0
0.675	0.9	0.85	0	0.15	0	0	1.5696	1.96346	0.417497	1.84553	1.86654	1.75495	0.0084	0.008	0.008	0.00533333	0.0173333	0.00333333
0.775	0.725	0.825	0	0.105	0	0	1.56956	1.52745	1.49323	1.58531	1.58857	1.65322	0.00906667	0.016	0.0113333	0.008	0.006	0.004
0.65	0.725	0.825	0	0.105	0	0	1.56956	1.8372	1.67993	1.49129	1.32413	1.51522	0.0204	0.0113333	0.0146667	0.0226667	0.0206667	0.0326667
0.75	0.8	0.825	0	0.09	0	0	1.56933	1.53634	1.23731	1.76722	1.87149	1.4343	0.0008	0	0	0.000666667	0.000666667	0.00266667
0.65	0.7	0.875	0	0.06	0	0	1.56923	1.59267	1.38923	1.68797	1.67766	1.49865	0.02	0.004	0.0346667	0.012	0.0446667	0.00466667
0.75	0.775	0.875	0	0.15	0	0	1.56918	1.991	1.86146	1.85679	0	2.13667	0.0516	0.00466667	0	0.000666667	0.251333	0.00133333
0.75	0.7	0.925	0	0.15	0	0	1.56906	0	1.89167	1.70421	2.13645	2.11296	0.0781333	0.273333	0.0426667	0.0373333	0.016	0.0213333
0.775	0.85	0.825	0	0.135	0	0	1.56836	1.61394	1.62385	1.60268	1.50223	1.49912	0	0	0	0	0	0
0.65	0.875	0.85	0	0.12	0	0	1.56823	2.03642	1.53362	1.70886	1.47864	1.08359	0.0230667	0.002	0.0393333	0.004	0.00266667	0.0673333
0.65	0.8	0.825	0	0.06	0	0	1.5679	1.54034	1.57435	1.7426	1.37361	1.60859	0.00706667	0.00466667	0.00466667	0.00866667	0.00933333	0.008
0.65	0.925	0.925	0	0.09	0	0	1.56773	1.56266	1.8031	1.70749	1.37851	1.38689	0.022	0.058	0.00733333	0.00466667	0.00666667	0.0333333
0.75	0.775	0.825	0	0.135	0	0	1.56685	1.5624	1.48553	1.5761	1.63972	1.57052	0.000533333	0	0.00266667	0	0	0
0.725	0.65	0.85	0	0.105	0	0	1.56655	1.42189	1.65217	1.36363	1.80043	1.59462	0.0174667	0.00666667	0.016	0.0506667	0.0113333	0.00266667
0.775	0.775	0.9	0	0.15	0	0	1.56649	1.79629	1.79421	1.69871	0.980227	1.56299	0.00173333	0	0	0.000666667	0.00133333	0.00666667
0.675	0.775	0.9	0	0.105	0	0	1.56619	1.59286	0.943068	1.99451	1.70723	1.5933	0.0253333	0.00266667	0.0926667	0.00466667	0.00733333	0.0193333
0.775	0.8	0.875	0	0.135	0	0	1.56619	1.79646	1.6641	1.75098	0.861975	1.75742	0.000133333	0	0	0	0	0.000666667
0.725	0.675	0.85	0	0.09	0	0	1.56614	1.6999	1.30849	1.40821	1.58271	1.83141	0.0208	0.0386667	0.0273333	0.0193333	0.00666667	0.012
0.775	0.675	0.9	0	0.075	0	0	1.56605	1.76941	0.754608	1.73137	1.78855	1.78629	0.0134667	0.00533333	0.0406667	0.00533333	0.00866667	0.00733333
0.675	0.775	0.875	0	0.06	0	0	1.56599	1.69442	1.83537	0.924152	1.88903	1.48696	0.0228	0.00733333	0.00466667	0.0913333	0.00933333	0.00133333
0.775	0.775	0.9	0	0.075	0	0	1.56571	1.72699	1.07105	1.71817	1.61102	1.70132	0.000666667	0.000666667	0	0.00133333	0.000666667	0.000666667
0.75	0.85	0.875	0	0.12	0	0	1.56569	1.02804	1.36026	1.43223	2.13208	1.87587	0.000666667	0.000666667	0	0.00133333	0.00133333	0
0.775	0.75	0.95	0	0.12	0	0	1.56564	1.85418	1.46466	1.77961	1.2067	1.52305	0.0108	0.00533333	0.0313333	0.00133333	0.00533333	0.0106667
0.65	0.75	0.825	0	0.045	0	0	1.56553	1.34978	1.6926	1.64872	1.58967	1.5469	0.0088	0.0146667	0.00666667	0.00933333	0.002	0.0113333
0.775	0.75	0.875	0	0.12	0	0	1.56512	1.70003	1.63029	1.71253	1.18425	1.59851	0.0286667	0.00266667	0.00333333	0.006	0.026	0.105333
0.725	0.75	0.9	0	0.12	0	0	1.56498	1.5576	1.54225	1.74951	1.49858	1.47697	0.0241333	0.0193333	0.014	0.0113333	0.0246667	0.0513333
0.775	0.95	0.85	0	0.09	0	0	1.56482	1.54764	1.17827	1.65921	1.71649	1.72247	0	0	0	0	0	0
0.775	0.875	0.85	0	0.075	0	0	1.56458	1.57755	1.27775	1.63368	1.72004	1.61386	0.000133333	0	0	0	0.000666667	0
0.65	0.9	0.9	0	0.09	0	0	1.56448	1.87646	1.20766	1.76707	1.43079	1.54041	0.0104	0.004	0.00133333	0.002	0.0446667	0
0.75	0.85	0.85	0	0.06	0	0	1.56414	1.17135	1.62381	1.36179	1.82561	1.8381	0.000666667	0	0	0	0.00266667	0.000666667
0.65	0.725	0.875	0	0.15	0	0	1.56385	1.89279	1.23891	1.50423	1.69652	1.48681	0.0381333	0.02	0.0273333	0.0406667	0.03	0.0726667
0.65	0.65	0.825	0	0.15	0	0	1.56382	1.65903	1.55769	1.34243	1.74091	1.51905	0.0129333	0.0106667	0.0146667	0.016	0.00866667	0.0146667
0.775	0.85	0.875	0	0.15	0	0	1.56373	1.78425	1.7525	1.76013	0.911069	1.6107	0.0004	0.002	0	0	0	0
0.775	0.825	0.9	0	0.15	0	0	1.56343	1.78392	1.7625	1.75958	0.896073	1.61507	0.000133333	0	0	0	0	0.000666667
0.75	0.95	0.825	0	0.15	0	0	1.56337	1.79552	1.33028	1.30019	1.8483	1.54257	0	0	0	0	0	0
0.775	0.75	0.925	0	0.105	0	0	1.56294	1.65962	1.33121	1.85173	1.28085	1.69132	0.0012	0.000666667	0.00466667	0	0	0.000666667
0.775	0.775	0.875	0	0.09	0	0	1.56284	1.70687	1.60686	1.68371	1.28055	1.5362	0.000266667	0	0	0	0.00133333	0
0.675	0.675	0.9	0	0.135	0	0	1.56226	1.90789	1.61656	1.39498	1.69888	1.19298	0.0373333	0.026	0.022	0.0493333	0.0213333	0.068
0.65	0.725	0.825	0	0.03	0	0	1.56171	1.32993	1.52811	1.74241	1.68681	1.5213	0.00666667	0.002	0.00733333	0.00266667	0.008	0.0133333
0.775	0.95	0.825	0	0.09	0	0	1.56123	1.60537	1.39258	1.55513	1.62969	1.6234	0	0	0	0	0	0
0.75	0.775	0.875	0	0.135	0	0	1.56107	2.09107	2.02901	0	2.00437	1.6809	0.0534667	0.000666667	0	0.266	0	0.000666667
0.65	0.925	0.925	0	0.135	0	0	1.5608	1.3564	1.28279	1.33065	1.89759	1.93657	0.0137333	0.014	0.0106667	0.00866667	0.0346667	0.000666667
0.675	0.675	0.825	0	0.09	0	0	1.56043	1.49992	1.38738	1.49621	1.7523	1.66635	0.0132	0.022	0.008	0.014	0.00733333	0.0146667
0.65	0.85	0.9	0	0.12	0	0	1.56029	1.77482	1.63344	1.66398	1.27903	1.4502	0.0130667	0.038	0.00466667	0.004	0.012	0.00666667
0.775	0.675	0.9	0	0.09	0	0	1.56013	1.47681	1.75349	1.21151	1.77695	1.58191	0.0214667	0.0293333	0.014	0.0586667	0.00266667	0.00266667
0.65	0.95	0.95	0	0.135	0	0	1.56007	1.54806	1.35099	1.52747	1.63589	1.73796	0.03	0.0393333	0.028	0.0693333	0.00333333	0.01
0.75	0.9	0.825	0	0.135	0	0	1.55992	1.31097	1.78129	1.18053	1.68495	1.84187	0.000133333	0	0	0	0	0.000666667
0.75	0.8	0.85	0	0.075	0	0	1.55925	1.04506	1.84513	1.72998	1.51887	1.65725	0.00346667	0	0	0.0153333	0	0.002
0.75	0.95	0.875	0	0.15	0	0	1.55917	1.30143	1.27024	1.77909	1.62622	1.81889	0	0	0	0	0	0
0.675	0.75	0.875	0	0.135	0	0	1.55913	1.9492	1.32968	1.43964	1.4518	1.62534	0.0658667	0.036	0.0433333	0.0426667	0.0853333	0.122
0.65	0.825	0.925	0	0.09	0	0	1.55892	1.77971	1.31474	1.32778	1.77234	1.60004	0.0238667	0.00866667	0.0186667	0.0173333	0.0473333	0.0273333
0.65	0.65	0.825	0	0.075	0	0	1.55891	1.38553	1.52665	1.71456	1.58004	1.58775	0.0122667	0.00866667	0.00266667	0.0106667	0.0213333	0.018
0.675	0.875	0.85	0	0.09	0	0	1.5588	0.740915	1.43622	1.64844	2.00966	1.95879	0.00773333	0.002	0.00866667	0.0226667	0.00333333	0.002
0.675	0.775	0.925	0	0.12	0	0	1.55872	1.72716	1.63572	1.32838	1.84019	1.26216	0.0284	0.084	0.0106667	0.00466667	0.0253333	0.0173333
0.675	0.7	0.825	0	0.06	0	0	1.55857	1.39731	1.50262	1.78056	1.39767	1.71469	0.0105333	0.0133333	0.012	0.00266667	0.006	0.0186667
0.775	0.825	0.85	0	0.15	0	0	1.55829	1.70344	1.71592	1.59607	1.13694	1.63905	0	0	0	0	0	0
0.65	0.925	0.875	0	0.12	0	0	1.55794	1.73527	1.77166	1.40304	1.4395	1.44021	0.032	0.00733333	0.00466667	0.02	0.125333	0.00266667
0.65	0.725	0.825	0	0.12	0	0	1.5576	1.48604	1.43363	1.51418	1.52708	1.82705	0.0154667	0.00933333	0.0366667	0.0133333	0.01	0.008
0.65	0.825	0.875	0	0.12	0	0	1.55717	1.6093	1.4087	1.28368	1.87373	1.61044	0.0234667	0.014	0.0493333	0.008	0.0133333	0.0326667
0.775	0.75	0.925	0	0.12	0	0	1.55694	1.73462	1.67392	1.81637	0.894799	1.665	0.0189333	0.00533333	0.06	0.00866667	0.014	0.00666667
0.75	0.9	0.925	0	0.075	0	0	1.55671	1.62441	1.55799	1.5278	1.41516	1.65817	0.00213333	0.00133333	0.006	0	0.002	0.00133333
0.75	0.75	0.875	0	0.09	0	0	1.55658	2.01193	1.9719	1.86019	0	1.93887	0.0517333	0.00333333	0.000666667	0.00333333	0.250667	0.000666667
0.75	0.75	0.925	0	0.06	0	0	1.55644	1.83211	1.99426	2.00189	1.95393	0	0.0577333	0.00133333	0.00666667	0.00266667	0.0126667	0.265333
0.7	0.725	0.85	0	0.15	0	0	1.55641	1.23895	1.27069	1.56689	1.94413	1.76138	0.0266667	0.0486667	0.01	0.014	0.0273333	0.0333333
0.675	0.725	0.925	0	0.075	0	0	1.55634	1.90115	1.58041	1.84465	1.4539	1.00159	0.0336	0.01	0.0853333	0.0306667	0.0286667	0.0133333
0.65	0.85	0.875	0	0.135	0	0	1.55598	1.81082	1.2837	0.905743	1.85139	1.92826	0.0184	0.0246667	0.00866667	0.026	0.0213333	0.0113333
0.775	0.925	0.825	0	0.12	0	0	1.55572	1.65163	1.57671	1.68711	1.18966	1.67349	0	0	0	0	0	0
0.675	0.725	0.85	0	0.135	0	0	1.5555	1.35473	1.43713	1.7286	1.5858	1.67122	0.0392	0.0473333	0.026	0.0253333	0.04	0.0573333
0.65	0.9	0.825	0	0.075	0	0	1.55532	1.54931	1.65743	1.59659	1.45742	1.51585	0.00626667	0.002	0.008	0.00933333	0.00333333	0.00866667
0.775	0.775	0.875	0	0.15	0	0	1.55518	1.76225	1.77409	1.56544	0.90879	1.76533	0	0	0	0	0	0
0.65	0.95	0.95	0	0.09	0	0	1.55469	1.56772	1.30554	1.6464	1.68382	1.56995	0.0336	0.074	0.0286667	0.00866667	0.00733333	0.0493333
0.75	0.825	0.825	0	0.12	0	0	1.55437	1.90213	1.5408	1.24059	1.7092	1.37913	0.00973333	0	0	0.048	0	0.000666667
0.775	0.775	0.9	0	0.09	0	0	1.55436	1.77063	1.29479	1.70116	1.40054	1.60469	0.0008	0	0.000666667	0.000666667	0.00266667	0
0.75	0.95	0.875	0	0.12	0	0	1.55391	1.49688	1.48328	1.44369	1.81287	1.53281	0.0004	0.000666667	0	0.000666667	0	0.000666667
0.65	0.95	0.825	0	0.12	0	0	1.55369	1.50194	1.65361	1.50196	1.5971	1.51384	0.00826667	0.0106667	0.00333333	0.00866667	0.008	0.0106667
0.75	0.925	0.825	0	0.105	0	0	1.55356	1.61521	1.67075	1.48876	1.40793	1.58514	0.0016	0	0	0.000666667	0.00666667	0.000666667
0.775	0.925	0.825	0	0.15	0	0	1.55345	1.66335	1.57923	1.62965	1.41603	1.47901	0	0	0	0	0	0
0.675	0.65	0.875	0	0.12	0	0	1.55341	1.58108	1.61728	0.891867	1.87181	1.805	0.0268	0.0293333	0.034	0.0533333	0.00733333	0.01
0.775	0.8	0.925	0	0.105	0	0	1.55299	1.8124	1.27233	1.78259	1.26589	1.63172	0.000666667	0.00266667	0	0	0.000666667	0
0.65	0.9	0.825	0	0.15	0	0	1.55296	1.55729	1.31686	1.81208	1.79397	1.2846	0.0096	0.00466667	0.01	0.00733333	0.00533333	0.0206667
0.775	0.9	0.875	0	0.075	0	0	1.55282	1.50389	1.20612	1.63125	1.73215	1.6907	0	0	0	0	0	0
0.775	0.775	0.9	0	0.12	0	0	1.55268	1.77983	1.73944	1.7317	1.02749	1.48495	0.00146667	0	0	0	0.00666667	0.000666667
0.65	0.725	0.95	0	0.06	0	0	1.55262	1.62818	0.571737	1.82865	1.67192	2.06262	0.0278667	0.0526667	0.018	0.00866667	0.032	0.028
0.7	0.65	0.85	0	0.105	0	0	1.55261	1.31881	1.62165	1.53466	1.75495	1.53297	0.0426667	0.116667	0.0593333	0.0133333	0.0206667	0.00333333
0.775	0.725	0.875	0	0.06	0	0	1.55242	1.73311	1.23282	1.64129	1.5528	1.6021	0.0028	0.00466667	0	0.00466667	0.00133333	0.00333333
0.775	0.75	0.875	0	0.075	0	0	1.55236	1.71573	1.61042	1.63116	1.28065	1.52383	0.000666667	0.002	0.000666667	0	0.000666667	0
0.75	0.675	0.825	0	0.15	0	0	1.55222	1.18961	1.40238	1.96375	1.70834	1.49703	0.0284	0.0713333	0.014	0.004	0.008	0.0446667
0.65	0.675	0.85	0	0.03	0	0	1.55205	1.2063	1.77317	1.13348	1.92115	1.72612	0.00906667	0.0106667	0.006	0.0113333	0.00666667	0.0106667
0.65	0.75	0.825	0	0.135	0	0	1.55166	1.64531	1.45184	1.69225	1.59611	1.37281	0.0197333	0.0166667	0.0486667	0.00533333	0.0133333	0.0146667
0.775	0.8	0.825	0	0.135	0	0	1.55153	1.51922	1.5764	1.5591	1.55817	1.54477	0	0	0	0	0	0
0.65	0.75	0.825	0	0.12	0	0	1.55137	1.68654	1.2784	1.57423	1.58297	1.63472	0.0106667	0.00533333	0.00533333	0.006	0.022	0.0146667
0.775	0.675	0.95	0	0.105	0	0	1.55129	1.46707	1.27659	1.67149	1.63185	1.70946	0.0362667	0.0446667	0.0606667	0.0426667	0.0206667	0.0126667
0.775	0.825	0.9	0	0.135	0	0	1.55099	1.63028	1.72104	1.76323	0.999503	1.64088	0.0012	0	0	0	0.006	0
0.75	0.725	0.825	0	0.03	0	0	1.55086	1.61216	1.48036	1.70626	1.22188	1.73365	0.00173333	0	0.004	0	0.00266667	0.002
0.775	0.7	0.9	0	0.075	0	0	1.55075	1.74628	1.02456	1.56935	1.59742	1.81613	0.0126667	0.00266667	0.006	0.0246667	0.0246667	0.00533333
0.75	0.9	0.85	0	0.105	0	0	1.55074	1.72048	1.27599	1.35642	1.49724	1.90359	0.000933333	0	0.00133333	0	0.00133333	0.002
0.675	0.875	0.85	0	0.12	0	0	1.55061	2.04626	1.25173	1.26564	1.80555	1.38388	0.0182667	0.012	0.0213333	0.00733333	0.0493333	0.00133333
0.775	0.725	0.825	0	0.09	0	0	1.55032	1.61092	1.48737	1.56513	1.49818	1.58999	0.00466667	0.00866667	0.004	0.002	0.00266667	0.006
0.775	0.825	0.85	0	0.12	0	0	1.54987	1.7338	1.70547	1.69619	0.999373	1.61451	0	0	0	0	0	0
0.675	0.65	0.825	0	0.06	0	0	1.54979	1.49382	1.5922	1.6099	1.66903	1.38399	0.0156	0.0393333	0.00666667	0.00733333	0.00933333	0.0153333
0.675	0.8	0.825	0	0.12	0	0	1.54976	1.63644	1.3363	1.48234	1.60006	1.69367	0.0102667	0	0.00533333	0.0366667	0.00533333	0.004
0.65	0.8	0.875	0	0.09	0	0	1.54965	1.56013	1.32197	1.69907	1.3886	1.77851	0.0110667	0.0126667	0.024	0.00333333	0.00666667	0.00866667
0.675	0.725	0.9	0	0.12	0	0	1.54875	1.57695	1.49292	1.56911	1.98076	1.12399	0.0524	0.0326667	0.016	0.0946667	0.014	0.104667
0.75	0.85	0.825	0	0.105	0	0	1.54844	1.64203	1.74599	1.1425	1.63945	1.5722	0.0004	0.00133333	0	0	0	0.000666667
0.675	0.9	0.825	0	0.12	0	0	1.5481	1.47226	1.57208	1.57233	1.40778	1.71605	0.0101333	0.002	0.032	0.00733333	0.00333333	0.006
0.75	0.95	0.825	0	0.105	0	0	1.54797	1.18097	1.65338	1.7784	1.52505	1.60204	0.000266667	0	0.000666667	0	0	0.000666667
0.775	0.725	0.825	0	0.075	0	0	1.54759	1.59952	1.50762	1.5682	1.53305	1.52958	0.0036	0.000666667	0.0126667	0.00266667	0.000666667	0.00133333
0.775	0.8	0.875	0	0.105	0	0	1.54751	1.64239	1.683	1.73933	1.01928	1.65354	0.000133333	0	0	0	0	0.000666667
0.7	0.725	0.85	0	0.045	0	0	1.54719	1.98849	1.20792	1.36172	1.55004	1.62777	0.0118667	0.0133333	0.012	0.00533333	0.024	0.00466667
0.775	0.675	0.825	0	0.09	0	0	1.5471	1.41762	1.60638	1.61107	1.55822	1.54219	0.00373333	0.00666667	0.002	0.00466667	0.000666667	0.00466667
0.7	0.675	0.825	0	0.105	0	0	1.54704	1.58328	1.77505	1.55698	1.33091	1.48896	0.0233333	0.006	0.0133333	0.0213333	0.0146667	0.0613333
0.65	0.95	0.875	0	0.135	0	0	1.5469	1.55632	1.96555	1.66086	1.63893	0.912839	0.014	0.024	0.006	0.00866667	0.00666667	0.0246667
0.75	0.875	0.825	0	0.105	0	0	1.54671	1.6705	1.78251	1.48173	1.27953	1.51926	0.000266667	0	0.000666667	0	0	0.000666667
0.775	0.675	0.825	0	0.105	0	0	1.54654	1.58208	1.49497	1.59224	1.44453	1.6189	0.00426667	0.00133333	0.00533333	0.00266667	0.00533333	0.00666667
0.775	0.85	0.85	0	0.15	0	0	1.54641	1.71234	1.71829	1.70351	0.996199	1.60169	0	0	0	0	0	0
0.65	0.775	0.9	0	0.045	0	0	1.54633	1.68316	1.33685	1.33902	1.5385	1.83413	0.0213333	0.0133333	0.000666667	0.058	0.00533333	0.0293333
0.65	0.75	0.925	0	0.045	0	0	1.54627	1.67342	1.78568	1.47995	1.44415	1.34817	0.0172	0.0106667	0.0273333	0.00466667	0.0146667	0.0286667
0.775	0.85	0.875	0	0.105	0	0	1.54626	1.75939	1.11991	1.77071	1.34114	1.74014	0.000266667	0.000666667	0	0	0.000666667	0
0.65	0.725	0.925	0	0.045	0	0	1.54611	1.5649	1.33871	1.8685	1.79453	1.1639	0.0290667	0.0626667	0.01	0.0106667	0.026	0.036
0.675	0.75	0.875	0	0.105	0	0	1.54566	0.879508	1.47083	1.91504	1.8236	1.63932	0.0636	0.141333	0.07	0.006	0.0413333	0.0593333
0.65	0.825	0.875	0	0.135	0	0	1.54558	1.87654	1.20606	1.00366	1.75785	1.88378	0.0516	0.00533333	0.00733333	0.222667	0.0193333	0.00333333
0.775	0.875	0.95	0	0.09	0	0	1.54529	1.79661	0.432996	1.81868	1.83897	1.83919	0	0	0	0	0	0
0.775	0.825	0.875	0	0.09	0	0	1.54508	1.77594	1.02702	1.72857	1.54653	1.64732	0.000266667	0.000666667	0.000666667	0	0	0
0.775	0.775	0.85	0	0.12	0	0	1.54504	1.68155	1.69691	1.67178	1.03496	1.64002	0.000133333	0	0	0	0.000666667	0
0.775	0.725	0.925	0	0.105	0	0	1.54496	1.79124	1.6172	1.6866	1.03446	1.5953	0.0189333	0.00866667	0.0373333	0.00533333	0.018	0.0253333
0.65	0.675	0.825	0	0.135	0	0	1.54473	1.38809	1.58262	1.63087	1.49418	1.6279	0.022	0.03	0.018	0.016	0.0266667	0.0193333
0.65	0.725	0.825	0	0.15	0	0	1.54468	1.54113	1.37934	1.50128	1.70239	1.59924	0.0209333	0.026	0.0413333	0.012	0.00933333	0.016
0.775	0.9	0.825	0	0.135	0	0	1.54435	1.65903	1.61958	1.62737	1.21733	1.59844	0	0	0	0	0	0
0.775	0.8	0.875	0	0.09	0	0	1.54396	1.73735	1.32649	1.7152	1.26078	1.67995	0.0004	0	0	0	0.002	0
0.775	0.75	0.85	0	0.12	0	0	1.5437	1.73302	1.56887	1.49007	1.26034	1.66621	0.00773333	0.00666667	0.006	0.0186667	0.00733333	0
0.775	0.8	0.875	0	0.12	0	0	1.54346	1.76603	1.75418	1.71504	0.815266	1.66677	0.000133333	0	0	0	0	0.000666667
0.75	0.85	0.9	0	0.09	0	0	1.54344	1.23021	1.49664	1.45505	1.81997	1.71531	0.000266667	0	0	0.00133333	0	0
0.65	0.95	0.825	0	0.105	0	0	1.543	1.63097	1.57096	1.41562	1.64655	1.45087	0.0101333	0.00333333	0.00733333	0.016	0.0126667	0.0113333
0.675	0.95	0.85	0	0.15	0	0	1.54282	1.20666	1.79914	1.54601	1.4718	1.69047	0.0298667	0.0226667	0.008	0.0333333	0.056	0.0293333
0.75	0.925	0.85	0	0.135	0	0	1.54281	1.55803	0.801624	1.9382	1.43751	1.9787	0.000133333	0	0	0	0	0.000666667
0.75	0.925	0.875	0	0.09	0	0	1.54257	1.29346	1.63935	1.91108	1.3158	1.55317	0.0016	0.000666667	0.000666667	0	0.006	0.000666667
0.775	0.675	0.825	0	0.15	0	0	1.54255	1.49318	1.43562	1.56339	1.55787	1.6627	0.00826667	0.0113333	0.00866667	0.00666667	0.0106667	0.004
0.65	0.875	0.875	0	0.075	0	0	1.54254	1.46593	1.5415	1.32798	1.70188	1.6754	0.0105333	0.00266667	0.026	0.004	0.0173333	0.00266667
0.75	0.65	0.95	0	0.09	0	0	1.54218	1.83293	2.02104	1.89091	1.96602	0	0.0684	0.022	0.0313333	0.0106667	0.0153333	0.262667
0.675	0.65	0.85	0	0.135	0	0	1.54174	1.89456	1.77682	0.693908	1.68372	1.65967	0.0512	0.0193333	0.038	0.176	0.0173333	0.00533333
0.65	0.875	0.95	0	0.135	0	0	1.54164	1.42396	1.69937	1.59082	1.89661	1.09743	0.0509333	0.00266667	0.0606667	0.0533333	0.046	0.092
0.75	0.825	0.825	0	0.135	0	0	1.54135	1.47748	1.79374	0.922168	1.87871	1.63465	0.000533333	0	0.000666667	0.000666667	0.000666667	0.000666667
0.65	0.8	0.825	0	0.075	0	0	1.5412	1.61071	1.58008	1.84114	1.59397	1.08009	0.0153333	0.00333333	0.000666667	0.004	0.0206667	0.048
0.675	0.65	0.825	0	0.12	0	0	1.54091	1.45073	1.70007	1.14664	1.78932	1.61778	0.0148	0.0113333	0.0146667	0.0126667	0.016	0.0193333
0.65	0.925	0.85	0	0.075	0	0	1.54042	1.5627	1.28719	1.48835	1.49415	1.86969	0.0210667	0.00933333	0.00933333	0.0106667	0.0686667	0.00733333
0.675	0.675	0.95	0	0.09	0	0	1.54035	1.11302	1.74321	1.63458	1.37835	1.8326	0.0425333	0.0993333	0.0213333	0.054	0.0226667	0.0153333
0.775	0.75	0.9	0	0.075	0	0	1.54034	1.73649	1.13913	1.57309	1.49289	1.76009	0.00133333	0.00266667	0	0.000666667	0.002	0.00133333
0.775	0.875	0.875	0	0.09	0	0	1.54007	1.73018	0.631033	1.7361	1.79996	1.80308	0	0	0	0	0	0
0.75	0.95	0.825	0	0.09	0	0	1.54003	1.34584	1.65498	1.45902	1.67692	1.56336	0.000933333	0.00133333	0	0.000666667	0.000666667	0.002
0.775	0.825	0.875	0	0.105	0	0	1.53995	1.78216	1.46304	1.76005	1.1535	1.54101	0.000266667	0.000666667	0	0	0.000666667	0
0.75	0.75	0.925	0	0.075	0	0	1.5393	1.97449	2.08229	1.47417	0	2.16554	0.0597333	0.004	0.01	0.0266667	0.256	0.002
0.65	0.75	0.825	0	0.075	0	0	1.53915	1.14714	1.61734	1.81771	1.57848	1.53507	0.0102667	0.0193333	0.00933333	0.004	0.00466667	0.014
0.65	0.775	0.875	0	0.075	0	0	1.53896	1.62269	1.88076	1.26284	1.12567	1.80286	0.00866667	0.004	0.00666667	0.00866667	0.00533333	0.0186667
0.775	0.875	0.95	0	0.105	0	0	1.53784	1.84819	0.32643	1.84366	1.81445	1.85645	0.000133333	0	0	0	0.000666667	0
0.65	0.925	0.9	0	0.12	0	0	1.53762	1.3979	1.65232	2.02395	0.948236	1.6657	0.01	0.0166667	0.00866667	0.004	0.00266667	0.018
0.65	0.7	0.875	0	0.135	0	0	1.53741	1.72669	1.35367	1.92067	1.18072	1.50532	0.0401333	0.0326667	0.0353333	0.0206667	0.0906667	0.0213333
0.725	0.75	0.85	0	0.12	0	0	1.53735	1.58649	1.29302	1.48199	1.80697	1.51828	0.0102667	0.006	0.00733333	0.00333333	0.0126667	0.022
0.775	0.775	0.825	0	0.12	0	0	1.53725	1.54719	1.53878	1.52109	1.54286	1.53631	0	0	0	0	0	0
0.75	0.9	0.85	0	0.135	0	0	1.53715	1.56539	1.57955	1.72335	1.14159	1.67585	0.000133333	0	0.000666667	0	0	0
0.75	0.65	0.9	0	0.15	0	0	1.53693	0	1.58199	1.94508	2.01985	2.13776	0.0606667	0.267333	0.0146667	0.0106667	0.00533333	0.00533333
0.7	0.725	0.85	0	0.06	0	0	1.53679	1.9341	1.61774	1.81848	0.934248	1.37938	0.0165333	0.00666667	0.0133333	0.006	0.0513333	0.00533333
0.65	0.65	0.825	0	0.045	0	0	1.53659	1.35053	1.56351	1.49634	1.71298	1.55961	0.012	0.014	0.0146667	0.0106667	0.00666667	0.014
0.675	0.85	0.925	0	0.135	0	0	1.53659	1.01566	2.0772	1.30684	1.30044	1.9828	0.0449333	0.054	0.002	0.082	0.0826667	0.004
0.675	0.95	0.825	0	0.09	0	0	1.53583	1.76071	1.53761	1.32631	1.66056	1.39397	0.0173333	0.00666667	0.00533333	0.056	0.008	0.0106667
0.675	0.95	0.875	0	0.15	0	0	1.5358	1.58637	1.83574	1.43036	1.34861	1.47795	0.0150667	0.000666667	0.04	0.00333333	0.026	0.00533333
0.65	0.95	0.85	0	0.075	0	0	1.53561	1.4153	1.7454	1.6538	1.39032	1.47322	0.0064	0.004	0.00733333	0.00733333	0.00666667	0.00666667
0.65	0.825	0.9	0	0.06	0	0	1.53554	1.41256	1.54259	1.82422	1.42618	1.47213	0.0076	0.004	0.00533333	0.00733333	0.01	0.0113333
0.75	0.775	0.95	0	0.12	0	0	1.53542	0	1.85199	1.64726	2.1746	2.00323	0.0777333	0.274667	0.0746667	0.000666667	0.004	0.0346667
0.7	0.675	0.825	0	0.09	0	0	1.5353	1.44987	1.59124	1.66245	1.7677	1.20526	0.0169333	0.018	0.012	0.0113333	0.028	0.0153333
0.775	0.9	0.825	0	0.105	0	0	1.5352	1.65693	1.41078	1.59925	1.34199	1.66704	0	0	0	0	0	0
0.675	0.675	0.95	0	0.06	0	0	1.53506	1.16828	1.63258	1.40574	1.66328	1.80544	0.0413333	0.058	0.0366667	0.03	0.0546667	0.0273333
0.65	0.7	0.875	0	0.075	0	0	1.53462	0.947802	1.63704	1.56716	1.93042	1.59071	0.0205333	0.0426667	0.00666667	0.022	0.0173333	0.014
0.75	0.725	0.875	0	0.12	0	0	1.53462	1.90579	1.85629	1.97915	1.93186	0	0.0629333	0.02	0.00866667	0.0106667	0.012	0.263333
0.775	0.675	0.825	0	0.12	0	0	1.53433	1.47589	1.61314	1.5039	1.56117	1.51756	0.00893333	0.0213333	0	0.00733333	0.00666667	0.00933333
0.775	0.825	0.9	0	0.075	0	0	1.53408	1.74899	0.73479	1.74634	1.73827	1.702	0	0	0	0	0	0
0.65	0.675	0.95	0	0.06	0	0	1.53375	1.7297	0.490736	1.64295	1.94688	1.8585	0.034	0.034	0.018	0.0646667	0.0446667	0.00866667
0.775	0.8	0.825	0	0.12	0	0	1.53348	1.5246	1.58824	1.5103	1.48785	1.5564	0	0	0	0	0	0
0.65	0.7	0.825	0	0.135	0	0	1.53344	1.31337	1.44347	1.63427	1.67293	1.60314	0.0370667	0.0493333	0.012	0.062	0.0193333	0.0426667
0.775	0.8	0.85	0	0.12	0	0	1.5333	1.72874	1.65484	1.68728	0.902424	1.69323	0	0	0	0	0	0
0.75	0.925	0.9	0	0.075	0	0	1.53326	1.4861	1.40919	1.42456	1.51569	1.83074	0.000666667	0.00133333	0	0.00133333	0	0.000666667
0.775	0.725	0.9	0	0.09	0	0	1.53323	1.74637	1.18514	1.64828	1.37849	1.70786	0.0168	0.0253333	0.014	0.0313333	0.00866667	0.00466667
0.775	0.775	0.925	0	0.15	0	0	1.53314	1.82089	1.8047	1.7039	0.578875	1.75735	0.000533333	0	0	0	0	0.00266667
0.675	0.85	0.85	0	0.105	0	0	1.53304	1.95851	1.83136	1.30698	0.828467	1.7399	0.0285333	0.012	0	0.0166667	0.106667	0.00733333
0.675	0.775	0.925	0	0.09	0	0	1.53299	1.84178	0.785307	1.90209	1.92956	1.2062	0.0152	0.004	0.00333333	0.008	0.004	0.0566667
0.775	0.675	0.825	0	0.045	0	0	1.5327	1.55442	1.49806	1.54566	1.58859	1.47679	0.000933333	0	0.002	0	0.00133333	0.00133333
0.775	0.875	0.925	0	0.075	0	0	1.53262	1.53311	0.822915	1.73685	1.80036	1.76988	0	0	0	0	0	0
0.775	0.875	0.85	0	0.15	0	0	1.5326	1.7774	1.75082	1.72702	0.718726	1.68905	0.000266667	0.000666667	0	0	0.000666667	0
0.675	0.775	0.825	0	0.045	0	0	1.53234	1.71086	1.73182	1.05575	1.38603	1.77726	0.0396	0.0553333	0.0113333	0.117333	0.006	0.008
0.75	0.725	0.825	0	0.105	0	0	1.53221	1.61052	1.52211	1.42989	1.3733	1.72525	0.0228	0.00733333	0.00266667	0.0393333	0.0573333	0.00733333
0.775	0.85	0.85	0	0.135	0	0	1.53181	1.73964	1.71044	1.70711	0.832915	1.66895	0	0	0	0	0	0
0.65	0.95	0.9	0	0.135	0	0	1.53161	1.66203	1.02348	1.7309	1.65286	1.58877	0.0232	0.036	0.00333333	0.0173333	0.0313333	0.028
0.65	0.7	0.825	0	0.15	0	0	1.53155	1.61172	1.47379	0.977716	1.75122	1.84334	0.0272	0.01	0.0246667	0.0866667	0.008	0.00666667
0.65	0.8	0.925	0	0.09	0	0	1.53114	0.904489	1.81569	1.34008	1.79463	1.80082	0.0256	0.0393333	0.0486667	0.00333333	0.028	0.00866667
0.775	0.65	0.825	0	0.12	0	0	1.53045	1.5853	1.40956	1.54067	1.48962	1.62709	0.00173333	0.00133333	0.00266667	0.00133333	0.002	0.00133333
0.675	0.65	0.825	0	0.105	0	0	1.53032	1.58607	1.34698	1.81639	1.24345	1.65871	0.0118667	0.01	0.0133333	0.008	0.01	0.018
0.775	0.875	0.95	0	0.075	0	0	1.53011	1.64413	0.679225	1.7584	1.79494	1.77386	0	0	0	0	0	0
0.65	0.725	0.875	0	0.045	0	0	1.52974	1.38947	1.63029	1.79228	1.02021	1.81643	0.0154667	0.0173333	0.034	0.006	0.00866667	0.0113333
0.65	0.675	0.875	0	0.045	0	0	1.52953	0.819588	1.77031	1.56797	1.68869	1.80108	0.0132	0.00333333	0.00466667	0.0233333	0.022	0.0126667
0.7	0.825	0.85	0	0.15	0	0	1.5291	1.62856	1.69702	1.11949	1.94593	1.25449	0.00773333	0.0126667	0.012	0.006	0.002	0.006
0.75	0.85	0.925	0	0.06	0	0	1.52888	1.32869	1.5864	1.56006	1.60282	1.56642	0.00266667	0.00666667	0.002	0.000666667	0.004	0
0.675	0.725	0.825	0	0.045	0	0	1.52821	1.35804	1.57585	1.65432	1.67296	1.37987	0.0136	0.008	0.006	0.00866667	0.014	0.0313333
0.65	0.7	0.925	0	0.06	0	0	1.52788	1.76991	1.22995	1.35481	1.69781	1.58691	0.0162667	0.008	0.0133333	0.0173333	0.0386667	0.004
0.675	0.925	0.875	0	0.12	0	0	1.52776	1.63448	0.759762	1.7367	1.86112	1.64675	0.0206667	0.00333333	0.0673333	0.0126667	0.0106667	0.00933333
0.75	0.775	0.925	0	0.15	0	0	1.52773	2.15432	2.0979	0	2.00866	1.37779	0.0557333	0.00466667	0.00333333	0.265333	0.00133333	0.004
0.675	0.85	0.95	0	0.15	0	0	1.52747	1.02981	1.36816	1.64109	1.8019	1.79639	0.02	0.0193333	0.00133333	0.002	0.074	0.00333333
0.675	0.9	0.9	0	0.135	0	0	1.52746	0.93779	1.3841	1.6256	1.81936	1.87046	0.0233333	0.0213333	0.02	0.0126667	0.0586667	0.004
0.775	0.675	0.925	0	0.09	0	0	1.52717	1.82315	1.60762	0.711689	1.6685	1.82491	0.0444	0.018	0.0133333	0.160667	0.0226667	0.00733333
0.75	0.95	0.875	0	0.09	0	0	1.52658	1.33248	1.53797	1.34819	1.64378	1.77046	0.00333333	0	0.000666667	0	0.016	0
0.75	0.9	0.85	0	0.075	0	0	1.5265	1.20549	1.42209	1.83144	1.53991	1.63356	0.000133333	0	0.000666667	0	0	0
0.75	0.925	0.9	0	0.105	0	0	1.52638	1.62743	1.62776	1.34418	1.7297	1.30284	0.0008	0	0.000666667	0.00333333	0	0
0.775	0.8	0.95	0	0.09	0	0	1.52635	1.8375	0.563897	1.80879	1.68565	1.73589	0.000133333	0	0	0	0.000666667	0
0.775	0.65	0.925	0	0.09	0	0	1.52627	1.75944	0.966617	1.29333	1.827	1.78497	0.0113333	0.0126667	0.01	0.012	0.00666667	0.0153333
0.775	0.85	0.825	0	0.09	0	0	1.52612	1.59088	1.31129	1.57254	1.53948	1.61641	0	0	0	0	0	0
0.75	0.725	0.825	0	0.06	0	0	1.52553	1.32272	1.69451	1.32308	1.75272	1.53461	0.0104	0.01	0.002	0.0313333	0.00666667	0.002
0.775	0.7	0.925	0	0.09	0	0	1.5254	1.69208	1.29364	1.64028	1.48744	1.51354	0.0313333	0.0226667	0.0453333	0.0226667	0.0333333	0.0326667
0.75	0.925	0.875	0	0.135	0	0	1.52532	1.35324	1.14667	1.92468	1.62654	1.57545	0.000533333	0	0.00133333	0	0.000666667	0.000666667
0.75	0.875	0.925	0	0.075	0	0	1.52494	1.64418	1.32452	1.53932	1.74963	1.36706	0.00106667	0.00333333	0.000666667	0	0.00133333	0
0.775	0.85	0.825	0	0.12	0	0	1.52486	1.63002	1.64782	1.64876	1.15273	1.54496	0	0	0	0	0	0
0.675	0.825	0.85	0	0.12	0	0	1.5246	1.72424	1.4579	1.44179	1.06134	1.93771	0.0294667	0.0233333	0.00133333	0.0606667	0.04	0.022
0.775	0.8	0.825	0	0.105	0	0	1.52426	1.51758	1.5517	1.56187	1.46659	1.52358	0	0	0	0	0	0
0.65	0.85	0.825	0	0.06	0	0	1.52409	1.3976	1.52603	1.53409	1.54944	1.61326	0.00533333	0.00933333	0.00533333	0.004	0.004	0.004
0.775	0.875	0.825	0	0.105	0	0	1.52389	1.60834	1.45516	1.60933	1.34565	1.60095	0	0	0	0	0	0
0.65	0.725	0.825	0	0.045	0	0	1.5237	1.63235	1.37878	1.58998	1.53069	1.4867	0.00586667	0.00666667	0.012	0.002	0.00466667	0.004
0.675	0.75	0.85	0	0.075	0	0	1.52308	1.64193	1.42871	1.40285	1.53059	1.61131	0.0178667	0.00533333	0.024	0.002	0.00466667	0.0533333
0.7	0.725	0.875	0	0.09	0	0	1.52286	1.6434	1.56294	1.37668	1.43241	1.59887	0.0194667	0.0186667	0.00533333	0.0113333	0.0513333	0.0106667
0.75	0.65	0.95	0	0.075	0	0	1.52278	0	1.67823	1.9975	1.90734	2.03081	0.0846667	0.309333	0.0413333	0.028	0.02	0.0246667
0.65	0.775	0.95	0	0.105	0	0	1.52276	1.67812	1.195	1.74652	1.87186	1.12233	0.0441333	0.0446667	0.0273333	0.00733333	0.06	0.0813333
0.775	0.875	0.925	0	0.09	0	0	1.52251	1.77579	0.415705	1.80043	1.82961	1.79102	0	0	0	0	0	0
0.75	0.7	0.825	0	0.045	0	0	1.52243	1.66335	1.16169	1.64987	1.5633	1.57396	0.0176	0.01	0.07	0.00266667	0.000666667	0.00466667
0.775	0.825	0.825	0	0.135	0	0	1.52236	1.57211	1.59277	1.44158	1.48119	1.52414	0	0	0	0	0	0
0.75	0.75	0.825	0	0.075	0	0	1.52235	1.60193	1.66528	1.53365	1.26726	1.54361	0.00626667	0.022	0.000666667	0.000666667	0.00666667	0.00133333
0.675	0.7	0.875	0	0.15	0	0	1.52145	1.21923	1.05883	1.89274	1.52501	1.91143	0.0514667	0.0653333	0.115333	0.01	0.0433333	0.0233333
0.75	0.7	0.925	0	0.105	0	0	1.52124	2.09868	1.53178	1.88092	2.09481	0	0.0768	0.0133333	0.0613333	0.0366667	0.0173333	0.255333
0.775	0.9	0.825	0	0.15	0	0	1.52114	1.70484	1.57948	1.52733	1.35877	1.43528	0	0	0	0	0	0
0.7	0.725	0.85	0	0.12	0	0	1.52061	1.63347	1.47284	1.51375	1.89673	1.08625	0.0216	0.00733333	0.0286667	0.0213333	0.0313333	0.0193333
0.675	0.775	0.95	0	0.075	0	0	1.52052	0.808963	1.85563	1.67366	1.48955	1.77479	0.0158667	0.0166667	0.006	0.00933333	0.012	0.0353333
0.75	0.95	0.9	0	0.105	0	0	1.52041	1.86414	1.3436	1.52981	1.54906	1.31544	0.000133333	0.000666667	0	0	0	0
0.775	0.85	0.825	0	0.075	0	0	1.52013	1.49996	1.43871	1.52517	1.59779	1.53901	0	0	0	0	0	0
0.775	0.75	0.85	0	0.15	0	0	1.51948	1.63186	1.66501	1.43025	1.10511	1.76515	0.0072	0.008	0.004	0.0126667	0.00466667	0.00666667
0.75	0.675	0.825	0	0.135	0	0	1.51946	1.53881	1.90331	1.40305	1.07007	1.68208	0.0186667	0.00533333	0.00466667	0.008	0.074	0.00133333
0.775	0.9	0.9	0	0.075	0	0	1.51928	1.38038	1.11996	1.62943	1.74253	1.7241	0	0	0	0	0	0
0.65	0.8	0.825	0	0.09	0	0	1.51919	1.22239	1.45222	1.63195	1.62611	1.66329	0.00986667	0.012	0.00733333	0.006	0.0213333	0.00266667
0.675	0.7	0.825	0	0.09	0	0	1.51897	1.62332	1.44853	1.51014	1.33082	1.68204	0.0138667	0.00466667	0.0146667	0.0333333	0.00733333	0.00933333
0.775	0.75	0.825	0	0.135	0	0	1.51865	1.5468	1.66144	1.53358	1.45356	1.39789	0.0121333	0.014	0.00266667	0.0113333	0.00266667	0.03
0.775	0.675	0.875	0	0.06	0	0	1.51855	1.6655	0.950182	1.6738	1.73269	1.57059	0.0134667	0.002	0.0386667	0.006	0.00666667	0.014
0.775	0.7	0.825	0	0.15	0	0	1.51817	1.62566	1.56093	1.61318	1.20347	1.58761	0.0156	0.012	0.004	0.00533333	0.0433333	0.0133333
0.675	0.7	0.925	0	0.075	0	0	1.51793	1.70098	1.12265	1.49065	1.52601	1.74937	0.0388	0.022	0.0533333	0.0233333	0.0266667	0.0686667
0.775	0.9	0.95	0	0.075	0	0	1.51787	1.5005	0.855447	1.71985	1.78469	1.72886	0	0	0	0	0	0
0.675	0.675	0.825	0	0.12	0	0	1.51724	0.876201	1.40853	1.7464	1.74078	1.81431	0.0394667	0.146667	0.022	0.00866667	0.012	0.008
0.65	0.825	0.9	0	0.105	0	0	1.51682	1.54697	1.61237	1.1871	2.02019	1.21746	0.0109333	0.00333333	0.00533333	0.006	0.028	0.012
0.775	0.85	0.85	0	0.12	0	0	1.51628	1.75593	1.6918	1.74098	0.730085	1.66259	0	0	0	0	0	0
0.75	0.675	0.925	0	0.15	0	0	1.51628	2.13059	1.65575	1.72485	2.0702	0	0.0612	0.00533333	0.00666667	0.0186667	0.0173333	0.258
0.775	0.775	0.9	0	0.135	0	0	1.51622	1.81303	1.72831	1.65819	0.798963	1.58262	0.00106667	0.00133333	0	0	0	0.004
0.65	0.85	0.875	0	0.09	0	0	1.51613	1.34245	1.61729	1.45595	1.91637	1.24861	0.0116	0.008	0.00666667	0.0266667	0.0106667	0.006
0.7	0.7	0.875	0	0.15	0	0	1.51581	1.42859	1.79291	1.984	1.48749	0.886058	0.0830667	0.086	0.0213333	0.0153333	0.0286667	0.264
0.775	0.75	0.85	0	0.135	0	0	1.51561	1.48115	1.69413	1.62326	1.19921	1.5803	0.00733333	0.00866667	0.00666667	0.004	0.01	0.00733333
0.775	0.85	0.925	0	0.09	0	0	1.51511	1.74461	0.416981	1.80679	1.80738	1.79977	0	0	0	0	0	0
0.75	0.9	0.95	0	0.075	0	0	1.5146	1.43418	1.44713	1.54049	1.80271	1.3485	0.0028	0.000666667	0.00133333	0.00133333	0.00266667	0.008
0.775	0.775	0.825	0	0.15	0	0	1.51398	1.4757	1.54205	1.52384	1.46723	1.56108	0.000266667	0	0	0.000666667	0	0.000666667
0.675	0.725	0.925	0	0.06	0	0	1.51388	1.69852	1.69288	1.13623	1.55631	1.48547	0.0297333	0.022	0.00733333	0.0486667	0.0613333	0.00933333
0.75	0.875	0.925	0	0.12	0	0	1.51386	0	1.97853	1.81982	1.61411	2.15681	0.0718667	0.341333	0.0133333	0	0.00133333	0.00333333
0.65	0.9	0.9	0	0.15	0	0	1.51348	0.8256	1.87917	1.76022	1.57658	1.52583	0.0234667	0.0173333	0.0333333	0.0526667	0.00933333	0.00466667
0.775	0.825	0.95	0	0.09	0	0	1.51329	1.79595	0.53888	1.79965	1.78795	1.64404	0.000533333	0	0	0	0.00266667	0
0.65	0.95	0.9	0	0.075	0	0	1.51321	1.48891	1.19465	1.4748	1.70606	1.70165	0.00586667	0.00666667	0.00866667	0.00533333	0.002	0.00666667
0.675	0.7	0.825	0	0.105	0	0	1.51317	1.60305	1.49015	1.35638	1.4062	1.71006	0.0325333	0.0266667	0.04	0.0193333	0.0653333	0.0113333
0.775	0.8	0.825	0	0.15	0	0	1.51291	1.54128	1.57006	1.50599	1.38779	1.55941	0.000133333	0	0	0.000666667	0	0
0.75	0.875	0.825	0	0.135	0	0	1.51286	1.55729	1.80095	1.27315	1.76065	1.17225	0.00306667	0	0.01	0	0	0.00533333
0.65	0.875	0.825	0	0.135	0	0	1.51261	1.7401	1.34068	1.50308	1.71604	1.26317	0.00853333	0.006	0.004	0.0146667	0.0106667	0.00733333
0.75	0.775	0.825	0	0.03	0	0	1.51244	1.54566	1.40259	1.60507	1.59561	1.41327	0.0012	0.00533333	0.000666667	0	0	0
0.775	0.675	0.95	0	0.09	0	0	1.5118	1.78341	0.51851	1.5353	1.87719	1.84459	0.0146667	0.00733333	0.0113333	0.0306667	0.0146667	0.00933333
0.7	0.675	0.85	0	0.135	0	0	1.51161	1.33591	1.26646	1.64187	1.60367	1.71013	0.0412	0.03	0.028	0.106	0.022	0.02
0.65	0.85	0.9	0	0.06	0	0	1.51158	1.42456	1.34407	1.3047	1.52533	1.95921	0.0064	0.004	0.00466667	0.0126667	0.006	0.00466667
0.675	0.725	0.875	0	0.12	0	0	1.51116	1.68671	1.59986	1.6551	1.21971	1.39441	0.0494667	0.0173333	0.03	0.0526667	0.0506667	0.0966667
0.775	0.825	0.85	0	0.09	0	0	1.51113	1.68007	1.32282	1.69814	1.27782	1.57681	0.000133333	0.000666667	0	0	0	0
0.775	0.8	0.825	0	0.09	0	0	1.51112	1.57879	1.55248	1.55893	1.29654	1.56888	0	0	0	0	0	0
0.675	0.675	0.85	0	0.045	0	0	1.51109	1.30266	1.53536	1.98165	1.71045	1.02529	0.0148	0.0286667	0.0206667	0.01	0.00466667	0.01
0.75	0.675	0.85	0	0.15	0	0	1.51084	0	1.96673	2.01539	1.76165	1.81043	0.058	0.254667	0.00866667	0.00866667	0.0113333	0.00666667
0.675	0.7	0.825	0	0.135	0	0	1.51042	1.77447	1.67839	0.963305	1.69614	1.4398	0.0428	0.014	0.0273333	0.122	0.0233333	0.0273333
0.775	0.675	0.925	0	0.075	0	0	1.51041	1.84352	0.452623	1.72353	1.7124	1.81999	0.0064	0.002	0.00866667	0.00533333	0.00933333	0.00666667
0.7	0.775	0.95	0	0.15	0	0	1.51035	1.55619	1.76035	1.64102	0.705758	1.8884	0.0549333	0.0366667	0.105333	0.0173333	0.0813333	0.034
0.675	0.85	0.875	0	0.105	0	0	1.51033	1.96297	0.998427	1.83944	0.688025	2.0628	0.0238667	0.0126667	0.0106667	0.0613333	0.032	0.00266667
0.775	0.75	0.875	0	0.06	0	0	1.51013	1.6929	1.46247	1.59993	1.53472	1.26063	0.0012	0	0	0.00266667	0.00266667	0.000666667
0.75	0.95	0.85	0	0.105	0	0	1.51013	1.23601	1.068	1.75706	1.89913	1.59045	0.000666667	0	0.00133333	0	0	0.002
0.75	0.825	0.95	0	0.06	0	0	1.50991	1.48465	1.44692	1.59535	1.60148	1.42116	0.00266667	0.002	0.00133333	0.00933333	0.000666667	0
0.65	0.85	0.9	0	0.105	0	0	1.50991	1.73366	0.673638	1.69128	1.61618	1.83477	0.0408	0.00933333	0.08	0.0213333	0.012	0.0813333
0.775	0.875	0.825	0	0.12	0	0	1.50976	1.65216	1.57857	1.65091	1.06414	1.60303	0	0	0	0	0	0
0.725	0.75	0.85	0	0.105	0	0	1.50902	1.60832	1.08808	1.51288	1.75397	1.58182	0.0068	0.00533333	0.0106667	0.00466667	0.01	0.00333333
0.65	0.85	0.875	0	0.075	0	0	1.50863	1.72187	1.64322	1.13726	1.36648	1.67432	0.00986667	0.00266667	0.00266667	0.0326667	0.00533333	0.006
0.75	0.7	0.85	0	0.075	0	0	1.50832	1.81171	1.6655	1.227	1.00185	1.83554	0.0473333	0.0246667	0.00333333	0.076	0.120667	0.012
0.775	0.65	0.825	0	0.105	0	0	1.50799	1.54874	1.64624	1.33731	1.44189	1.56578	0.00346667	0.00466667	0.000666667	0.00266667	0.008	0.00133333
0.75	0.85	0.825	0	0.075	0	0	1.50783	1.29088	1.49735	1.66983	1.65393	1.42717	0.000666667	0.00133333	0.000666667	0	0.000666667	0.000666667
0.75	0.8	0.825	0	0.06	0	0	1.50783	1.72801	0.623031	1.75223	1.63938	1.79648	0	0	0	0	0	0
0.75	0.775	0.9	0	0.12	0	0	1.5076	2.13845	1.84371	0	1.53115	2.02467	0.094	0.004	0.000666667	0.39	0.0666667	0.00866667
0.675	0.9	0.875	0	0.12	0	0	1.50741	1.1593	1.81902	1.58687	1.45407	1.51782	0.0286667	0.088	0.00666667	0.00933333	0.0173333	0.022
0.775	0.9	0.825	0	0.075	0	0	1.5074	1.51012	1.35828	1.54729	1.55128	1.57002	0	0	0	0	0	0
0.75	0.825	0.925	0	0.06	0	0	1.50728	1.55145	1.2977	1.63721	1.47745	1.57257	0.0008	0	0.00133333	0.000666667	0.002	0
0.725	0.675	0.85	0	0.12	0	0	1.50672	1.50009	1.34688	1.43875	1.76526	1.48261	0.022	0.00533333	0.032	0.00533333	0.036	0.0313333
0.675	0.7	0.875	0	0.12	0	0	1.50648	1.11962	1.49072	1.878	1.73262	1.31143	0.0404	0.0473333	0.0433333	0.018	0.0193333	0.074
0.7	0.825	0.925	0	0.135	0	0	1.50629	1.15172	1.72208	1.9256	1.26878	1.46328	0.0353333	0.126667	0.00333333	0.0193333	0.024	0.00333333
0.65	0.95	0.95	0	0.105	0	0	1.50629	1.28205	1.81941	1.24453	1.50304	1.68241	0.0534667	0.0806667	0.0173333	0.058	0.106	0.00533333
0.775	0.85	0.95	0	0.09	0	0	1.50621	1.79681	0.414921	1.81544	1.80359	1.70032	0.000266667	0	0	0	0.00133333	0
0.75	0.85	0.825	0	0.09	0	0	1.50584	1.56306	1.66414	1.39274	1.37446	1.5348	0.000266667	0	0.000666667	0	0.000666667	0
0.675	0.725	0.9	0	0.075	0	0	1.50559	1.51042	1.84359	0.700557	1.73985	1.73351	0.026	0.0313333	0.0313333	0.0393333	0.00866667	0.0193333
0.675	0.8	0.85	0	0.135	0	0	1.50557	1.55847	1.22493	1.57527	1.36805	1.80115	0.0490667	0.0513333	0.0846667	0.004	0.104	0.00133333
0.675	0.825	0.9	0	0.135	0	0	1.50553	0.947833	1.35707	1.77153	1.49587	1.95535	0.0314667	0.004	0.00266667	0.0906667	0.0113333	0.0486667
0.775	0.675	0.825	0	0.06	0	0	1.50545	1.49968	1.61846	1.26834	1.51436	1.6264	0.00306667	0.006	0	0.00866667	0	0.000666667
0.775	0.825	0.825	0	0.105	0	0	1.50513	1.61799	1.58093	1.5972	1.23956	1.48995	0	0	0	0	0	0
0.75	0.95	0.95	0	0.09	0	0	1.50508	1.48288	0.935306	1.26876	1.89356	1.94489	0.00746667	0.000666667	0.0113333	0.00333333	0.00266667	0.0193333
0.775	0.675	0.825	0	0.075	0	0	1.50494	1.42284	1.50921	1.47139	1.53045	1.59079	0.00266667	0.00533333	0.00533333	0.002	0.000666667	0
0.775	0.825	0.825	0	0.09	0	0	1.50456	1.53279	1.57234	1.55411	1.32288	1.54067	0	0	0	0	0	0
0.775	0.825	0.825	0	0.12	0	0	1.50456	1.57289	1.58322	1.59583	1.1899	1.58095	0	0	0	0	0	0
0.75	0.65	0.9	0	0.06	0	0	1.50439	1.07168	1.0174	1.69494	1.85039	1.88752	0.0118667	0.002	0.0126667	0.012	0.016	0.0166667
0.75	0.875	0.85	0	0.12	0	0	1.50435	1.41292	1.37882	1.33653	1.57932	1.81416	0.000266667	0.000666667	0.000666667	0	0	0
0.675	0.7	0.95	0	0.075	0	0	1.50426	1.52164	1.34639	0.960715	1.76497	1.9276	0.0485333	0.00866667	0.107333	0.0846667	0.0226667	0.0193333
0.75	0.875	0.85	0	0.075	0	0	1.50405	1.41252	1.67655	1.17809	1.72934	1.52373	0.000266667	0	0.000666667	0	0.000666667	0
0.675	0.7	0.925	0	0.105	0	0	1.50371	1.53602	1.55537	1.7239	1.2642	1.43908	0.0366667	0.0693333	0.0186667	0.0353333	0.0213333	0.0386667
0.675	0.775	0.925	0	0.06	0	0	1.50371	1.31113	2.01183	1.06718	1.44483	1.68356	0.0130667	0.00266667	0.0293333	0.0253333	0.002	0.006
0.675	0.85	0.825	0	0.105	0	0	1.50338	1.78471	1.5892	1.7222	0.845349	1.57544	0.0302667	0.004	0.0546667	0.00866667	0.0633333	0.0206667
0.75	0.75	0.925	0	0.12	0	0	1.50335	1.57491	1.98421	2.04283	1.9148	0	0.06	0.004	0.006	0.00666667	0.02	0.263333
0.65	0.825	0.875	0	0.105	0	0	1.50327	1.6139	1.04651	1.66471	1.23858	1.95266	0.0265333	0.0786667	0.022	0.0133333	0.006	0.0126667
0.75	0.775	0.9	0	0.15	0	0	1.50301	2	1.82143	0	1.69645	1.99719	0.056	0.00333333	0.00133333	0.262	0.00333333	0.01
0.75	0.8	0.925	0	0.09	0	0	1.50298	1.93719	1.97078	0	1.7753	1.83165	0.0636	0.0106667	0.00933333	0.287333	0.008	0.00266667
0.775	0.8	0.85	0	0.15	0	0	1.50252	1.67402	1.70383	1.61844	0.785791	1.73054	0.000266667	0	0	0.000666667	0.000666667	0
0.65	0.7	0.95	0	0.12	0	0	1.50252	1.33396	1.34703	1.62198	2.00192	1.20773	0.0570667	0.046	0.0473333	0.0246667	0.0473333	0.12
0.775	0.775	0.85	0	0.105	0	0	1.50192	1.65972	1.66087	1.66019	0.864918	1.66393	0	0	0	0	0	0
0.775	0.75	0.9	0	0.06	0	0	1.50156	1.71219	1.03286	1.62336	1.61281	1.52659	0.000266667	0	0	0	0.00133333	0
0.775	0.75	0.85	0	0.075	0	0	1.50154	1.68653	1.49312	1.63036	1.1072	1.5905	0.000133333	0	0	0.000666667	0	0
0.675	0.825	0.9	0	0.15	0	0	1.50093	1.55421	1.67427	1.05972	1.55609	1.66034	0.0245333	0.002	0.00466667	0.00666667	0.106	0.00333333
0.675	0.725	0.9	0	0.06	0	0	1.50084	1.85812	0.637437	1.76987	1.39766	1.8411	0.0218667	0.012	0.046	0.004	0.0293333	0.018
0.675	0.75	0.825	0	0.03	0	0	1.50076	1.79726	1.22279	1.18077	1.73104	1.57196	0.0244	0.036	0.02	0.0353333	0.0133333	0.0173333
0.675	0.925	0.95	0	0.15	0	0	1.50047	1.18431	1.07405	1.9385	1.70311	1.60235	0.0249333	0.04	0.00133333	0.0613333	0.00733333	0.0146667
0.675	0.85	0.825	0	0.135	0	0	1.50043	1.67104	1.26305	1.55445	1.22807	1.78555	0.0264	0.00666667	0.004	0.01	0.106	0.00533333
0.65	0.925	0.925	0	0.075	0	0	1.50037	1.36623	1.2562	1.69374	1.51987	1.66579	0.00653333	0.00866667	0.004	0.00466667	0.00933333	0.006
0.7	0.75	0.9	0	0.15	0	0	1.50014	1.31581	1.57022	1.71243	1.08604	1.81617	0.0434667	0.02	0.012	0.0413333	0.128667	0.0153333
0.775	0.825	0.925	0	0.075	0	0	1.49825	1.73572	0.623759	1.75967	1.76667	1.60546	0	0	0	0	0	0
0.65	0.925	0.95	0	0.105	0	0	1.49808	1.33104	1.07992	1.63003	1.79978	1.64961	0.0201333	0.00666667	0.016	0.0133333	0.0106667	0.054
0.675	0.65	0.95	0	0.09	0	0	1.49797	0.266959	1.76095	1.58859	1.97971	1.89367	0.1084	0.372667	0.028	0.0826667	0.026	0.0326667
0.7	0.9	0.9	0	0.105	0	0	1.49769	0.320129	1.72946	1.46788	2.10082	1.87017	0.00933333	0.0166667	0.0146667	0.00133333	0.00866667	0.00533333
0.65	0.725	0.95	0	0.075	0	0	1.49714	1.88217	0	1.7738	2.00875	1.82096	0.0916	0.0353333	0.340667	0.032	0.0313333	0.0186667
0.7	0.775	0.85	0	0.12	0	0	1.49665	1.16483	1.13169	1.95396	1.56406	1.66872	0.0101333	0.00533333	0.00733333	0.024	0.00866667	0.00533333
0.65	0.65	0.95	0	0.15	0	0	1.49659	1.80907	1.73303	1.89411	0	2.04674	0.108133	0.046	0.082	0.0646667	0.312667	0.0353333
0.75	0.8	0.925	0	0.045	0	0	1.49658	1.64964	1.08497	1.584	1.43985	1.72447	0.00133333	0.002	0	0.00333333	0	0.00133333
0.75	0.725	0.925	0	0.09	0	0	1.49643	1.94276	1.80663	0.00686494	1.88097	1.84491	0.0697333	0.0166667	0.00666667	0.28	0.03	0.0153333
0.65	0.95	0.925	0	0.135	0	0	1.4957	1.33197	1.1569	1.2963	1.9348	1.75855	0.0309333	0.104667	0.034	0.00266667	0.0106667	0.00266667
0.775	0.725	0.95	0	0.075	0	0	1.49545	1.79421	0.626439	1.82512	1.38212	1.84936	0.0108	0.000666667	0.00333333	0.004	0.0433333	0.00266667
0.65	0.75	0.95	0	0.12	0	0	1.49537	1.41925	1.37921	1.83347	1.64448	1.20043	0.0533333	0.094	0.00866667	0.0853333	0.018	0.0606667
0.675	0.725	0.85	0	0.045	0	0	1.49493	1.43508	1.53477	1.13122	1.74679	1.62677	0.014	0.0113333	0.0106667	0.0326667	0.00933333	0.006
0.675	0.8	0.825	0	0.15	0	0	1.49491	1.55956	1.44088	1.463	1.3179	1.69322	0.0146667	0.002	0.00666667	0.00333333	0.0266667	0.0346667
0.775	0.7	0.95	0	0.09	0	0	1.49483	1.42423	1.61004	0.986233	1.72716	1.7265	0.0488	0.0486667	0.022	0.114	0.03	0.0293333
0.775	0.75	0.825	0	0.075	0	0	1.49458	1.51674	1.49029	1.50983	1.4325	1.52356	0	0	0	0	0	0
0.775	0.825	0.95	0	0.075	0	0	1.49426	1.73424	0.621762	1.72082	1.77876	1.61573	0	0	0	0	0	0
0.775	0.775	0.85	0	0.09	0	0	1.49352	1.63697	1.67228	1.65024	0.839199	1.6689	0	0	0	0	0	0
0.7	0.65	0.85	0	0.075	0	0	1.49313	1.18856	1.47457	1.50573	1.85651	1.44028	0.0312	0.126667	0.00266667	0.006	0.014	0.00666667
0.75	0.75	0.875	0	0.045	0	0	1.4931	0.684948	1.6296	1.57321	1.92004	1.65771	0.002	0.000666667	0.000666667	0	0.00866667	0
0.775	0.85	0.925	0	0.075	0	0	1.49292	1.67582	0.562677	1.74146	1.78661	1.69801	0	0	0	0	0	0
0.75	0.825	0.9	0	0.09	0	0	1.49285	1.19097	1.36364	2.06138	1.37788	1.4704	0.000133333	0	0	0	0.000666667	0
0.775	0.725	0.825	0	0.06	0	0	1.49273	1.50478	1.60781	1.48576	1.39043	1.47486	0.00226667	0.002	0	0.002	0.00533333	0.002
0.75	0.7	0.925	0	0.045	0	0	1.49236	1.72166	1.34097	1.11628	1.8095	1.4734	0.0136	0.00866667	0.0126667	0.0166667	0.0166667	0.0133333
0.65	0.8	0.85	0	0.06	0	0	1.49223	1.5828	1.42569	1.17751	1.61043	1.6647	0.0192	0.004	0.0106667	0.066	0.008	0.00733333
0.7	0.65	0.875	0	0.075	0	0	1.49195	1.30407	2.13147	1.03513	1.61589	1.37317	0.0290667	0.0193333	0.0106667	0.0826667	0.0153333	0.0173333
0.75	0.75	0.925	0	0.15	0	0	1.49184	1.85112	1.62732	0	1.94198	2.03876	0.0724	0.0106667	0.034	0.258667	0.0346667	0.024
0.7	0.875	0.825	0	0.12	0	0	1.49143	1.34792	1.37816	1.50943	1.48172	1.73989	0.00826667	0.0313333	0.00133333	0.00133333	0.00666667	0.000666667
0.675	0.925	0.825	0	0.135	0	0	1.49115	1.50704	1.5431	1.29091	1.74849	1.3662	0.0088	0.00733333	0.00866667	0.0133333	0.00933333	0.00533333
0.675	0.925	0.85	0	0.15	0	0	1.49102	1.18613	1.93482	1.46317	1.09175	1.77925	0.0249333	0.0886667	0.006	0.0213333	0.006	0.00266667
0.775	0.65	0.825	0	0.135	0	0	1.49101	1.38737	1.56811	1.44841	1.62984	1.42133	0.0056	0.016	0.00333333	0.006	0	0.00266667
0.775	0.675	0.85	0	0.075	0	0	1.49091	1.6502	1.14395	1.39347	1.63515	1.63177	0.00186667	0.00133333	0.000666667	0	0.00333333	0.004
0.775	0.75	0.925	0	0.06	0	0	1.49066	1.75071	0.817584	1.56429	1.59921	1.72151	0	0	0	0	0	0
0.75	0.85	0.925	0	0.15	0	0	1.49041	1.91462	1.56464	1.93499	0	2.03783	0.0530667	0.00533333	0	0	0.259333	0.000666667
0.775	0.875	0.875	0	0.075	0	0	1.49027	1.62005	0.668948	1.67308	1.74937	1.73989	0	0	0	0	0	0
0.775	0.9	0.85	0	0.075	0	0	1.49006	1.57657	1.01543	1.53993	1.65401	1.66437	0	0	0	0	0	0
0.7	0.7	0.85	0	0.075	0	0	1.49	1.93017	1.65785	0.630655	1.7654	1.46595	0.0356	0.0126667	0.0513333	0.0546667	0.0333333	0.026
0.75	0.675	0.95	0	0.105	0	0	1.48989	1.64783	1.93741	1.77599	2.0818	0.00641112	0.0674667	0.00533333	0.0193333	0.028	0.024	0.260667
0.675	0.725	0.875	0	0.15	0	0	1.48982	1.47183	1.79299	1.05484	1.53795	1.5915	0.0468	0.0213333	0.016	0.134	0.0346667	0.028
0.775	0.7	0.85	0	0.075	0	0	1.48962	1.56597	1.44864	1.48212	1.4621	1.48928	0.0064	0.00466667	0.00133333	0.00933333	0.000666667	0.016
0.775	0.75	0.95	0	0.135	0	0	1.48959	1.86386	1.23168	1.73316	1.14916	1.4701	0.0144	0.0113333	0.0446667	0.0106667	0.00333333	0.002
0.675	0.85	0.825	0	0.12	0	0	1.48945	1.41705	1.47808	1.31146	1.73243	1.50822	0.0088	0.00666667	0.00266667	0.014	0.006	0.0146667
0.775	0.825	0.85	0	0.135	0	0	1.48929	1.72255	1.63465	1.68319	0.686552	1.71948	0.000133333	0.000666667	0	0	0	0
0.775	0.8	0.9	0	0.09	0	0	1.48882	1.76488	0.695802	1.71243	1.55036	1.72065	0.0004	0	0	0.00133333	0	0.000666667
0.775	0.775	0.925	0	0.075	0	0	1.48818	1.74977	0.921489	1.73884	1.64743	1.38339	0.000133333	0	0	0.000666667	0	0
0.775	0.9	0.925	0	0.075	0	0	1.48761	1.46839	0.809383	1.64665	1.76522	1.74839	0	0	0	0	0	0
0.65	0.9	0.925	0	0.12	0	0	1.48752	1.6151	1.69494	1.52006	1.52983	1.07766	0.0234667	0.0633333	0.006	0.00466667	0.0413333	0.002
0.75	0.875	0.95	0	0.075	0	0	1.48706	1.1555	1.05956	1.82322	1.87039	1.52662	0.00413333	0.00133333	0.000666667	0.00466667	0.00466667	0.00933333
0.75	0.925	0.925	0	0.105	0	0	1.48639	1.51435	1.09698	1.97184	1.34688	1.50188	0.000933333	0.00133333	0.00133333	0.002	0	0
0.675	0.9	0.925	0	0.105	0	0	1.48635	1.08722	1.67402	2.14367	0.846198	1.68067	0.0104	0.000666667	0.0286667	0.00533333	0.012	0.00533333
0.7	0.65	0.9	0	0.135	0	0	1.48582	0.759634	1.51067	1.52618	1.98686	1.64578	0.0150667	0.0186667	0.00533333	0.014	0.024	0.0133333
0.75	0.825	0.85	0	0.06	0	0	1.4858	1.22534	1.59226	0.993206	1.72828	1.88992	0.00346667	0.002	0.0126667	0.000666667	0.00133333	0.000666667
0.775	0.725	0.875	0	0.105	0	0	1.48542	1.64467	1.64558	1.34405	1.07517	1.71763	0.0101333	0.0186667	0.00133333	0.0126667	0.002	0.016
0.775	0.875	0.825	0	0.09	0	0	1.4852	1.61549	0.95441	1.60674	1.62348	1.62587	0	0	0	0	0	0
0.75	0.65	0.925	0	0.09	0	0	1.48512	0.0229206	1.84513	1.77333	1.78724	1.99701	0.0662667	0.254	0.0186667	0.0386667	0.0126667	0.00733333
0.7	0.75	0.85	0	0.075	0	0	1.48505	1.38535	1.63554	1.62373	0.969234	1.81138	0.0148	0.0253333	0.01	0.034	0.00266667	0.002
0.75	0.925	0.95	0	0.075	0	0	1.48493	1.1663	1.58144	1.673	1.56643	1.4375	0.0012	0	0.002	0.002	0.00133333	0.000666667
0.75	0.65	0.925	0	0.105	0	0	1.48448	0	1.88137	1.57096	1.82887	2.14122	0.0704	0.267333	0.0106667	0.052	0.014	0.008
0.65	0.725	0.95	0	0.135	0	0	1.48424	0	1.77441	1.87637	1.78282	1.98762	0.1044	0.423333	0.0146667	0.034	0.0206667	0.0293333
0.675	0.65	0.875	0	0.045	0	0	1.48419	1.73447	1.12458	1.42449	1.81309	1.32432	0.0136	0.0353333	0.016	0.00266667	0.01	0.004
0.775	0.8	0.925	0	0.09	0	0	1.48398	1.79151	0.439847	1.77363	1.66388	1.75106	0.000666667	0	0	0	0	0.00333333
0.675	0.8	0.825	0	0.105	0	0	1.48308	1.16396	1.60913	1.22517	1.64884	1.76827	0.0258667	0.0593333	0.0133333	0.0326667	0.0173333	0.00666667
0.65	0.75	0.95	0	0.075	0	0	1.48293	1.99439	1.84568	1.74533	1.82426	0.00500745	0.0638667	0.0146667	0.0126667	0.0246667	0.00866667	0.258667
0.675	0.725	0.85	0	0.03	0	0	1.48292	1.76269	1.12058	1.06848	1.64252	1.82034	0.0209333	0.00466667	0.00866667	0.0773333	0.006	0.008
0.775	0.95	0.825	0	0.15	0	0	1.48272	1.63554	1.40958	1.62067	1.33264	1.41517	0	0	0	0	0	0
0.75	0.95	0.875	0	0.105	0	0	1.48186	0.962078	1.26339	1.57926	1.71178	1.89278	0.000933333	0	0	0.00266667	0	0.002
0.775	0.8	0.85	0	0.09	0	0	1.48184	1.5443	1.62132	1.56615	1.10515	1.57228	0	0	0	0	0	0
0.675	0.95	0.825	0	0.12	0	0	1.48173	1.23877	1.70646	1.57548	1.63207	1.25587	0.036	0.006	0.01	0.00866667	0.00466667	0.150667
0.7	0.675	0.85	0	0.12	0	0	1.4812	1.15299	1.76235	1.56298	1.76548	1.16221	0.0452	0.133333	0.00933333	0.0473333	0.026	0.01
0.775	0.775	0.825	0	0.105	0	0	1.48058	1.50212	1.50791	1.50397	1.36668	1.52219	0	0	0	0	0	0
0.75	0.8	0.9	0	0.045	0	0	1.48036	1.42894	1.31273	1.39676	1.67092	1.59247	0.0024	0.00333333	0	0.00866667	0	0
0.75	0.675	0.9	0	0.105	0	0	1.48024	1.24889	0.00504794	1.97905	2.11547	2.05274	0.0932	0.0786667	0.343333	0.0133333	0.016	0.0146667
0.725	0.65	0.85	0	0.12	0	0	1.48019	1.57896	1.43225	1.41953	1.4278	1.54239	0.0106667	0.00733333	0.014	0.0186667	0.00933333	0.004
0.675	0.75	0.825	0	0.09	0	0	1.48016	1.0957	1.36992	1.47107	1.80113	1.66298	0.0244	0.0933333	0.004	0.02	0.00266667	0.002
0.65	0.9	0.95	0	0.075	0	0	1.48003	1.74533	1.42493	1.03706	1.67569	1.51717	0.0336	0.00733333	0.00266667	0.0993333	0.0226667	0.036
0.7	0.65	0.9	0	0.105	0	0	1.47997	0.850193	1.94634	1.3602	1.44307	1.80003	0.0285333	0.0146667	0.0113333	0.034	0.062	0.0206667
0.65	0.825	0.875	0	0.15	0	0	1.47974	0.824806	1.44897	1.95199	1.6563	1.51665	0.0137333	0.0133333	0.0146667	0.00666667	0.0313333	0.00266667
0.7	0.65	0.85	0	0.09	0	0	1.47954	1.30277	1.36129	1.45684	1.55151	1.72529	0.0528	0.192667	0.0366667	0.00733333	0.0173333	0.01
0.675	0.65	0.9	0	0.135	0	0	1.47909	1.92537	0.77448	1.41897	1.90635	1.37026	0.0698667	0.022	0.078	0.146667	0.0313333	0.0713333
0.7	0.675	0.9	0	0.12	0	0	1.47829	1.31979	1.76857	1.69405	1.25774	1.3513	0.0289333	0.0266667	0.006	0.078	0.0253333	0.00866667
0.75	0.65	0.9	0	0.105	0	0	1.47791	1.71772	1.53723	2.03474	2.09984	0	0.0646667	0.0113333	0.01	0.0106667	0.00466667	0.286667
0.775	0.8	0.875	0	0.15	0	0	1.47786	1.77809	1.78882	1.61349	0.646254	1.56265	0.000666667	0	0	0.000666667	0.00133333	0.00133333
0.775	0.85	0.95	0	0.075	0	0	1.47744	1.68678	0.391437	1.765	1.77761	1.76635	0	0	0	0	0	0
0.675	0.75	0.875	0	0.09	0	0	1.47705	1.41233	1.70692	1.60676	1.7202	0.939036	0.0141333	0.0306667	0.00133333	0.0306667	0.002	0.006
0.675	0.8	0.925	0	0.12	0	0	1.47696	1.91566	1.82868	2.15271	0	1.48775	0.082	0.006	0.00733333	0.00733333	0.370667	0.0186667
0.775	0.85	0.9	0	0.075	0	0	1.47645	1.69115	0.499524	1.70268	1.78907	1.69981	0	0	0	0	0	0
0.675	0.775	0.825	0	0.06	0	0	1.47626	1.37867	1.33657	1.67535	1.25695	1.73378	0.02	0.012	0.0493333	0.00266667	0.0286667	0.00733333
0.65	0.85	0.875	0	0.12	0	0	1.47616	1.65837	1.4594	1.55251	1.20235	1.50818	0.0201333	0.012	0.024	0.0153333	0.0353333	0.014
0.675	0.65	0.875	0	0.09	0	0	1.47596	1.95303	0.950145	1.67525	1.46583	1.33556	0.052	0.0153333	0.17	0.00933333	0.0266667	0.0386667
0.65	0.7	0.825	0	0.075	0	0	1.47559	1.56368	1.6042	1.62413	1.5842	1.00177	0.0289333	0.0173333	0.016	0.00933333	0.0206667	0.0813333
0.65	0.85	0.875	0	0.105	0	0	1.47509	1.43642	1.7812	1.76617	0.62067	1.77099	0.0198667	0.0133333	0.00866667	0.00466667	0.0646667	0.008
0.75	0.9	0.85	0	0.09	0	0	1.47502	1.28133	1.69392	1.45722	1.18407	1.75859	0.000266667	0	0	0	0.00133333	0
0.775	0.7	0.825	0	0.09	0	0	1.47491	1.52079	1.34714	1.53865	1.51105	1.45692	0.0072	0.00533333	0.0166667	0.000666667	0	0.0133333
0.775	0.775	0.825	0	0.09	0	0	1.47463	1.49375	1.54064	1.52904	1.3002	1.50953	0	0	0	0	0	0
0.675	0.65	0.825	0	0.045	0	0	1.4744	1.54395	1.64073	1.23006	1.61731	1.33996	0.0170667	0.0173333	0.00733333	0.006	0.0446667	0.01
0.75	0.85	0.925	0	0.12	0	0	1.47435	1.71828	1.8668	1.88896	1.89772	0	0.0850667	0	0.000666667	0.002	0	0.422667
0.65	0.875	0.85	0	0.135	0	0	1.47401	0.702348	1.73115	1.50617	1.61683	1.81358	0.0145333	0.0413333	0.0133333	0.01	0.004	0.004
0.725	0.675	0.9	0	0.15	0	0	1.47394	1.76193	0.924578	1.44695	1.5273	1.70894	0.0197333	0.00933333	0.006	0.0166667	0.0513333	0.0153333
0.65	0.7	0.825	0	0.12	0	0	1.47386	1.42791	1.36288	1.47475	1.63099	1.47279	0.0184	0.0106667	0.042	0.0106667	0.01	0.0186667
0.675	0.8	0.95	0	0.135	0	0	1.47376	1.79283	0.720086	1.21186	1.69223	1.95181	0.0454667	0.0726667	0.02	0.05	0.066	0.0186667
0.65	0.7	0.875	0	0.15	0	0	1.47362	1.55354	1.68072	1.26351	1.16039	1.70992	0.0629333	0.0586667	0.0206667	0.0766667	0.127333	0.0313333
0.775	0.875	0.825	0	0.135	0	0	1.4736	1.64119	1.61792	1.65839	0.925031	1.52544	0	0	0	0	0	0
0.75	0.7	0.825	0	0.135	0	0	1.47353	1.3748	1.73518	1.66052	1.19664	1.4005	0.0512	0.052	0.03	0.018	0.0986667	0.0573333
0.65	0.875	0.875	0	0.09	0	0	1.4734	1.57722	1.22301	1.86802	1.78544	0.913345	0.0110667	0.0106667	0.0133333	0.022	0.00466667	0.00466667
0.75	0.9	0.925	0	0.15	0	0	1.47338	1.76285	0	1.94665	1.87491	1.78248	0.0661333	0.000666667	0.321333	0.000666667	0.004	0.004
0.65	0.8	0.875	0	0.135	0	0	1.47326	1.63738	1.68313	1.2515	1.61377	1.1805	0.0106667	0.0106667	0.00666667	0.022	0.002	0.012
0.675	0.875	0.875	0	0.075	0	0	1.47261	1.39172	0.888617	1.47627	1.9282	1.67826	0.0114667	0.000666667	0.0366667	0.004	0.00866667	0.00733333
0.75	0.8	0.875	0	0.045	0	0	1.47192	1.52382	1.17428	1.88265	1.5634	1.21546	0.00146667	0.000666667	0	0.00466667	0.000666667	0.00133333
0.75	0.875	0.925	0	0.06	0	0	1.47116	1.16915	1.24973	1.75562	1.57744	1.60387	0.00173333	0	0.00133333	0.00133333	0.00466667	0.00133333
0.65	0.875	0.85	0	0.06	0	0	1.47016	1.29441	1.38255	1.42075	1.57065	1.68243	0.0056	0.016	0.002	0.00333333	0.00466667	0.002
0.7	0.825	0.9	0	0.15	0	0	1.46957	1.15243	1.96707	1.68901	0.824114	1.71521	0.016	0.008	0.00533333	0.004	0.0473333	0.0153333
0.7	0.675	0.85	0	0.03	0	0	1.46897	1.9258	1.39141	1.62494	1.19978	1.2029	0.0156	0.00733333	0.0233333	0.00533333	0.008	0.034
0.775	0.85	0.825	0	0.105	0	0	1.4688	1.62323	1.56352	1.6284	0.930348	1.59852	0	0	0	0	0	0
0.675	0.8	0.925	0	0.135	0	0	1.46855	2.04427	1.6651	1.79088	0.75847	1.08405	0.0341333	0.00733333	0.006	0.0533333	0.0513333	0.0526667
0.65	0.675	0.825	0	0.03	0	0	1.46828	1.56332	1.66253	1.45676	1.09332	1.56547	0.0114667	0.00733333	0.008	0.006	0.0266667	0.00933333
0.75	0.875	0.95	0	0.12	0	0	1.46793	0	1.54768	1.75303	2.03195	2.00699	0.0526667	0.254667	0	0.00733333	0.000666667	0.000666667
0.675	0.75	0.825	0	0.105	0	0	1.46745	1.79024	1.49508	0.91655	1.32487	1.81049	0.0354667	0.00866667	0.00466667	0.114667	0.0453333	0.004
0.65	0.775	0.9	0	0.075	0	0	1.46743	1.88303	0	1.75935	1.96143	1.73332	0.0674667	0.014	0.28	0.0133333	0.0213333	0.00866667
0.775	0.775	0.825	0	0.135	0	0	1.46733	1.50791	1.54785	1.50583	1.22211	1.55296	0	0	0	0	0	0
0.75	0.7	0.95	0	0.15	0	0	1.46677	0.0706661	1.48949	1.84151	2.02461	1.90755	0.0693333	0.254667	0.018	0.034	0.0253333	0.0146667
0.775	0.725	0.95	0	0.105	0	0	1.46649	1.76371	1.32446	1.77007	1.13346	1.34075	0.0276	0.0133333	0.0153333	0.018	0.0226667	0.0686667
0.75	0.825	0.85	0	0.045	0	0	1.46601	1.73518	1.68	1.63695	1.31804	0.959901	0.00333333	0	0.000666667	0	0	0.016
0.75	0.65	0.95	0	0.105	0	0	1.46582	1.89076	1.85556	2.00722	0	1.57556	0.0669333	0.018	0.0213333	0.0146667	0.266667	0.014
0.775	0.7	0.825	0	0.06	0	0	1.46577	1.514	1.46453	1.51044	1.52068	1.31923	0.00306667	0.006	0.00133333	0.004	0	0.004
0.775	0.825	0.925	0	0.09	0	0	1.46571	1.80968	0.339746	1.79087	1.73997	1.64827	0	0	0	0	0	0
0.675	0.65	0.825	0	0.09	0	0	1.46563	1.29651	1.25407	1.39238	1.59306	1.79215	0.0378667	0.0513333	0.024	0.0826667	0.00933333	0.022
0.65	0.8	0.95	0	0.135	0	0	1.46523	1.90087	0	1.78559	1.94334	1.69636	0.0638667	0.0266667	0.278	0.008	0.00133333	0.00533333
0.75	0.7	0.825	0	0.075	0	0	1.46494	1.05094	1.47496	1.61847	1.61325	1.56709	0.0145333	0.0326667	0.00266667	0.00866667	0.0193333	0.00933333
0.675	0.775	0.825	0	0.09	0	0	1.46485	1.11422	1.49275	1.49136	1.81049	1.41545	0.0306667	0.036	0.0766667	0.0186667	0.00933333	0.0126667
0.7	0.7	0.85	0	0.135	0	0	1.46469	1.27206	1.84082	1.73538	0.587786	1.88738	0.0353333	0.0513333	0.00933333	0.008	0.100667	0.00733333
0.775	0.825	0.875	0	0.075	0	0	1.46452	1.67888	0.576403	1.74158	1.67717	1.64856	0	0	0	0	0	0
0.775	0.825	0.825	0	0.15	0	0	1.46421	1.58034	1.56242	1.52108	1.13935	1.51785	0	0	0	0	0	0
0.675	0.75	0.9	0	0.045	0	0	1.4642	1.08948	1.64253	1.78133	1.20052	1.60712	0.0148	0.00933333	0.0153333	0.004	0.0353333	0.01
0.725	0.675	0.85	0	0.075	0	0	1.46391	1.1599	1.60663	1.50638	1.1718	1.87484	0.0176	0.004	0.006	0.0246667	0.0413333	0.012
0.7	0.65	0.875	0	0.135	0	0	1.46349	1.82798	1.68707	1.0547	1.66419	1.08349	0.0828	0.0246667	0.01	0.199333	0.0106667	0.169333
0.675	0.8	0.825	0	0.06	0	0	1.46336	1.24588	1.5055	1.44266	1.66764	1.45514	0.00946667	0.00266667	0.02	0.004	0.0106667	0.01
0.725	0.65	0.875	0	0.135	0	0	1.46329	1.62924	1.37375	1.62669	1.18474	1.50201	0.0102667	0.00266667	0.0106667	0.02	0.0126667	0.00533333
0.775	0.8	0.875	0	0.06	0	0	1.46309	1.60954	0.954012	1.58717	1.5822	1.58254	0	0	0	0	0	0
0.675	0.7	0.825	0	0.045	0	0	1.46284	1.43918	1.40248	1.69022	1.34769	1.43462	0.0130667	0.0206667	0.006	0.012	0.00933333	0.0173333
0.65	0.65	0.875	0	0.15	0	0	1.46277	1.85132	0	2.00539	1.5892	1.86792	0.0769333	0.0446667	0.294	0.0133333	0.0113333	0.0213333
0.7	0.675	0.9	0	0.075	0	0	1.46177	1.44502	1.86565	1.40969	0.737581	1.85093	0.0146667	0.00266667	0.02	0.042	0.004	0.00466667
0.675	0.925	0.825	0	0.12	0	0	1.46149	1.49413	1.5005	1.5101	1.30426	1.49845	0.00853333	0.012	0.006	0.02	0.00266667	0.002
0.775	0.675	0.825	0	0.135	0	0	1.46124	1.4962	1.34302	1.41684	1.51176	1.53835	0.00973333	0.008	0.0233333	0.00933333	0.006	0.002
0.675	0.75	0.95	0	0.06	0	0	1.46112	1.61268	1.19334	1.97128	1.54249	0.985791	0.0292	0.016	0.006	0.0493333	0.026	0.0486667
0.775	0.8	0.925	0	0.075	0	0	1.46105	1.78732	0.445763	1.61922	1.71032	1.74264	0.0004	0	0	0	0.002	0
0.675	0.9	0.85	0	0.135	0	0	1.46101	0.949718	1.32223	1.81298	1.29332	1.9268	0.0345333	0.00866667	0.148667	0.000666667	0.00466667	0.01
0.775	0.75	0.95	0	0.105	0	0	1.46098	1.59178	1.2278	1.68046	1.15604	1.64883	0.00506667	0.004	0	0.0193333	0	0.002
0.65	0.875	0.875	0	0.06	0	0	1.46075	1.32241	1.39424	1.68772	1.44542	1.45396	0.00666667	0.00466667	0.00533333	0.00333333	0.014	0.006
0.725	0.725	0.85	0	0.15	0	0	1.45947	1.50779	1.37814	1.52752	1.32295	1.56093	0.0302667	0.03	0.044	0.0193333	0.0293333	0.0286667
0.65	0.775	0.9	0	0.15	0	0	1.45883	2.01221	0	1.82825	1.68018	1.77353	0.0686667	0.0133333	0.257333	0.00466667	0.0613333	0.00666667
0.75	0.675	0.85	0	0.105	0	0	1.45847	1.88481	1.94868	1.61863	1.83422	0.00598852	0.0538667	0.00133333	0.002	0.00666667	0.00333333	0.256
0.65	0.9	0.875	0	0.09	0	0	1.4584	1.56647	1.17972	1.64734	1.46697	1.43149	0.0117333	0.00533333	0.00666667	0.01	0.0233333	0.0133333
0.75	0.8	0.95	0	0.075	0	0	1.45796	1.24854	1.06539	1.42626	1.97537	1.57426	0.00226667	0.000666667	0.00133333	0.004	0.002	0.00333333
0.775	0.75	0.875	0	0.135	0	0	1.45774	1.70657	1.50777	1.44341	1.05936	1.57159	0.00893333	0.026	0.008	0	0.00333333	0.00733333
0.65	0.8	0.925	0	0.12	0	0	1.45737	1.05252	1.51911	1.78893	1.91911	1.00715	0.058	0.006	0.177333	0.0826667	0.0173333	0.00666667
0.775	0.725	0.925	0	0.075	0	0	1.45706	1.76494	0.364481	1.56648	1.75715	1.83226	0.0088	0.00533333	0.00133333	0.0213333	0.01	0.006
0.725	0.675	0.825	0	0.06	0	0	1.45667	1.58906	1.33992	1.51773	1.35491	1.48171	0.0133333	0.012	0.022	0.0126667	0.0153333	0.00466667
0.775	0.7	0.9	0	0.09	0	0	1.45633	1.69682	1.32236	1.53557	1.67917	1.0477	0.032	0.00533333	0.03	0.0126667	0.00933333	0.102667
0.65	0.95	0.925	0	0.09	0	0	1.45631	0.964034	1.48253	1.61865	1.72687	1.48947	0.0114667	0.0193333	0.00933333	0.018	0.006	0.00466667
0.65	0.825	0.925	0	0.135	0	0	1.45627	1.76734	1.5703	1.21014	1.47869	1.25489	0.0372	0.014	0.032	0.032	0.102	0.006
0.7	0.725	0.825	0	0.12	0	0	1.45615	1.59781	1.49169	1.21055	1.40142	1.57928	0.0168	0.0126667	0.0133333	0.018	0.0133333	0.0266667
0.75	0.9	0.825	0	0.075	0	0	1.45523	1.25069	1.2772	1.36814	1.86907	1.51105	0.00106667	0.00466667	0	0	0.000666667	0
0.7	0.675	0.875	0	0.105	0	0	1.45522	1.52273	1.35549	1.36559	1.27995	1.75232	0.0644	0.026	0.137333	0.0933333	0.0533333	0.012
0.675	0.75	0.825	0	0.06	0	0	1.4549	1.49706	1.64339	1.64991	1.65654	0.82758	0.00813333	0.0266667	0.002	0.00333333	0.00866667	0
0.65	0.925	0.95	0	0.12	0	0	1.45487	1.42022	0.6419	1.8115	1.90362	1.49708	0.0541333	0.0586667	0.103333	0.0466667	0.0606667	0.00133333
0.675	0.675	0.85	0	0.06	0	0	1.45429	1.49542	1.61722	1.61524	1.67727	0.866296	0.0141333	0.018	0.00733333	0.00466667	0.0133333	0.0273333
0.7	0.825	0.825	0	0.09	0	0	1.4542	1.30885	1.39881	1.72621	1.21641	1.62072	0.00773333	0.014	0.002	0.00466667	0.002	0.016
0.65	0.85	0.825	0	0.075	0	0	1.45333	1.56998	1.40086	1.51562	1.34928	1.43092	0.0146667	0.004	0.016	0.0133333	0.0153333	0.0246667
0.775	0.65	0.825	0	0.09	0	0	1.45319	1.48142	1.49969	1.44591	1.34259	1.49635	0.00386667	0.000666667	0.000666667	0.00866667	0.00733333	0.002
0.75	0.875	0.95	0	0.15	0	0	1.45277	1.56343	1.90003	1.98305	1.81734	0	0.0625333	0.014	0.002	0.0126667	0.002	0.282
0.775	0.675	0.9	0	0.06	0	0	1.45238	1.31806	1.28979	1.70504	1.3448	1.60423	0.00573333	0.00533333	0	0.00933333	0.00466667	0.00933333
0.65	0.825	0.9	0	0.075	0	0	1.45231	1.52526	1.29752	1.85055	1.17527	1.41293	0.0172	0.00933333	0.022	0.00733333	0.0133333	0.034
0.75	0.65	0.875	0	0.15	0	0	1.45183	2.12667	0	1.78929	1.44012	1.90305	0.0673333	0.0226667	0.256667	0.00666667	0.036	0.0146667
0.675	0.95	0.9	0	0.12	0	0	1.45146	0.944498	1.72256	1.86385	1.34043	1.38598	0.0105333	0.0326667	0.00733333	0.002	0.00666667	0.004
0.775	0.775	0.95	0	0.075	0	0	1.45113	1.7693	0.569169	1.74738	1.71707	1.45274	0	0	0	0	0	0
0.675	0.725	0.9	0	0.105	0	0	1.45095	1.70968	1.50581	1.13534	1.04941	1.85453	0.0173333	0.012	0.0153333	0.03	0.018	0.0113333
0.675	0.675	0.875	0	0.15	0	0	1.4509	1.83135	1.98642	1.21683	1.64313	0.576783	0.0630667	0.0986667	0.038	0.0373333	0.058	0.0833333
0.775	0.8	0.95	0	0.075	0	0	1.45078	1.7293	0.430884	1.78463	1.67946	1.6296	0.000133333	0	0	0	0.000666667	0
0.775	0.725	0.825	0	0.15	0	0	1.45043	1.43545	1.40126	1.6514	1.58755	1.17651	0.0238667	0.0273333	0.0146667	0.0133333	0.014	0.05
0.675	0.825	0.85	0	0.075	0	0	1.45043	1.47323	1.7752	1.628	1.0603	1.31544	0.00546667	0.008	0.002	0.000666667	0.00933333	0.00733333
0.75	0.65	0.95	0	0.135	0	0	1.45014	1.4482	1.81695	1.985	0	2.00053	0.0704	0.0373333	0.0193333	0.036	0.256	0.00333333
0.65	0.85	0.95	0	0.12	0	0	1.4501	1.90552	0.622941	1.69283	1.44315	1.58606	0.0418667	0.016	0.104	0.00466667	0.0813333	0.00333333
0.75	0.925	0.85	0	0.09	0	0	1.45004	1.62709	1.59393	1.61679	0.735589	1.6768	0.000133333	0	0.000666667	0	0	0
0.65	0.675	0.9	0	0.06	0	0	1.44987	1.9575	1.97145	1.57202	1.74839	0	0.0762667	0.00666667	0.0253333	0.018	0.00533333	0.326
0.7	0.675	0.825	0	0.15	0	0	1.44931	1.20077	1.66391	1.35391	1.89918	1.12881	0.0269333	0.0473333	0.0226667	0.03	0.014	0.0206667
0.675	0.775	0.925	0	0.15	0	0	1.4491	0.663074	1.50418	1.56063	1.92919	1.58841	0.0816	0.134	0.062	0.128	0.00333333	0.0806667
0.75	0.95	0.9	0	0.075	0	0	1.44871	1.32285	0.982226	1.92768	1.52518	1.4856	0.0004	0	0	0.002	0	0
0.65	0.65	0.85	0	0.135	0	0	1.44868	1.90646	1.97312	1.81222	1.54734	0.00427519	0.0736	0.00666667	0.0126667	0.0106667	0.0113333	0.326667
0.65	0.75	0.9	0	0.15	0	0	1.44863	1.79853	1.84463	1.71993	1.88004	0	0.0721333	0.00666667	0.0406667	0.0206667	0.0206667	0.272
0.65	0.725	0.9	0	0.09	0	0	1.44844	0	1.71145	1.73494	1.98592	1.80987	0.0681333	0.276	0.024	0.016	0.00866667	0.016
0.65	0.9	0.925	0	0.105	0	0	1.44811	1.60962	1.19133	1.72859	1.47706	1.23396	0.0157333	0.00733333	0.012	0.0153333	0.00866667	0.0353333
0.775	0.95	0.8	0	0.105	0	0	1.44795	1.36321	1.43181	1.46917	1.47703	1.49851	0	0	0	0	0	0
0.775	0.875	0.9	0	0.075	0	0	1.44737	1.46246	0.538936	1.71852	1.76682	1.7501	0	0	0	0	0	0
0.775	0.725	0.85	0	0.06	0	0	1.44717	1.53644	1.44305	1.58277	1.33993	1.33366	0.00333333	0.008	0	0.002	0.006	0.000666667
0.7	0.675	0.875	0	0.135	0	0	1.44709	1.63303	1.50981	0.749418	1.48476	1.85845	0.0562667	0.012	0.0726667	0.0593333	0.106667	0.0306667
0.65	0.65	0.9	0	0.06	0	0	1.44656	1.70158	0.5873	1.96864	1.38281	1.59246	0.0193333	0.0246667	0.00466667	0.018	0.028	0.0213333
0.65	0.75	0.925	0	0.075	0	0	1.44457	1.74546	1.74581	0.00755691	1.83979	1.88423	0.0693333	0.0106667	0.00866667	0.290667	0.0286667	0.008
0.65	0.75	0.95	0	0.045	0	0	1.44445	1.11049	1.05871	1.40571	1.77386	1.87349	0.0232	0.02	0.0273333	0.0313333	0.0206667	0.0166667
0.65	0.65	0.9	0	0.12	0	0	1.44441	0	1.62901	1.71874	2.05809	1.81622	0.0752	0.26	0.0473333	0.0133333	0.0206667	0.0346667
0.7	0.65	0.9	0	0.12	0	0	1.44371	1.28639	1.34568	1.98039	1.46652	1.13958	0.0469333	0.0393333	0.026	0.0166667	0.0846667	0.068
0.65	0.75	0.95	0	0.135	0	0	1.443	1.84517	1.94286	1.53818	0.00687901	1.88191	0.0777333	0.0186667	0.0313333	0.046	0.268	0.0246667
0.75	0.8	0.95	0	0.15	0	0	1.44291	1.75108	1.59998	1.92832	0	1.93517	0.0553333	0	0.00133333	0.00133333	0.273333	0.000666667
0.675	0.725	0.825	0	0.06	0	0	1.44211	1.68056	1.20513	1.5476	1.26199	1.51526	0.0206667	0.00733333	0.0126667	0.01	0.0553333	0.018
0.65	0.7	0.825	0	0.045	0	0	1.442	1.62139	1.10341	1.30351	1.72823	1.45346	0.0166667	0.00666667	0.0506667	0.00933333	0.00733333	0.00933333
0.775	0.725	0.85	0	0.105	0	0	1.44198	1.58602	1.24793	1.63538	1.28836	1.45218	0.0109333	0.014	0.0213333	0.008	0.00733333	0.004
0.7	0.825	0.825	0	0.135	0	0	1.44195	1.36142	1.34926	1.52087	1.51721	1.46098	0.0128	0.002	0.0573333	0.00133333	0.002	0.00133333
0.75	0.725	0.925	0	0.105	0	0	1.44182	1.75734	1.94084	1.45816	0.00651862	2.04624	0.0736	0.0173333	0.0306667	0.0393333	0.269333	0.0113333
0.675	0.9	0.825	0	0.15	0	0	1.44175	1.75923	1.49782	1.31375	1.08258	1.55537	0.0358667	0.00666667	0.01	0.0406667	0.118	0.004
0.675	0.8	0.925	0	0.09	0	0	1.44131	1.72288	1.2435	1.32084	0.890713	2.02861	0.0352	0.00733333	0.06	0.0526667	0.0486667	0.00733333
0.7	0.8	0.925	0	0.12	0	0	1.44121	1.12478	0.746289	1.74636	1.95083	1.63778	0.00826667	0.0173333	0.002	0.00333333	0.012	0.00666667
0.775	0.725	0.85	0	0.075	0	0	1.44114	1.63867	1.47384	1.65438	0.943234	1.4956	0.000933333	0.00266667	0	0	0.00133333	0.000666667
0.775	0.725	0.9	0	0.105	0	0	1.4411	1.22697	1.43919	1.54287	1.39629	1.60016	0.0338667	0.046	0.008	0.00466667	0.00933333	0.101333
0.7	0.675	0.875	0	0.15	0	0	1.44086	1.71241	1.33719	1.40611	0.831302	1.91729	0.0412	0.0253333	0.119333	0.0166667	0.0266667	0.018
0.65	0.65	0.825	0	0.03	0	0	1.44043	1.33116	1.56306	1.37079	1.48023	1.45691	0.0129333	0.0106667	0.0146667	0.004	0.028	0.00733333
0.775	0.825	0.9	0	0.09	0	0	1.44025	1.76453	0.346838	1.68582	1.68756	1.71649	0.000133333	0.000666667	0	0	0	0
0.775	0.775	0.85	0	0.075	0	0	1.43989	1.5922	1.47267	1.58769	1.09899	1.44788	0	0	0	0	0	0
0.75	0.8	0.825	0	0.12	0	0	1.43987	1.23202	1.76175	1.01245	1.33116	1.86198	0.000533333	0	0	0	0.00266667	0
0.775	0.75	0.85	0	0.06	0	0	1.43878	1.6129	1.0561	1.52626	1.40665	1.59197	0.000133333	0	0	0.000666667	0	0
0.7	0.65	0.875	0	0.06	0	0	1.43869	1.5212	1.70868	1.13177	1.48907	1.34273	0.016	0.01	0.016	0.0333333	0.0126667	0.008
0.675	0.925	0.9	0	0.135	0	0	1.43849	1.12571	1.9664	1.34391	1.32866	1.42775	0.0185333	0.002	0.00466667	0.00866667	0.0733333	0.004
0.675	0.675	0.9	0	0.06	0	0	1.43816	1.87802	1.21371	0.951866	1.55312	1.59406	0.0352	0.0253333	0.0493333	0.0686667	0.0246667	0.008
0.7	0.75	0.85	0	0.105	0	0	1.43803	0.826144	1.551	1.84028	1.70008	1.27266	0.0185333	0.0386667	0.0106667	0.0113333	0.0266667	0.00533333
0.65	0.675	0.95	0	0.105	0	0	1.43799	2.0634	1.85985	1.87231	0	1.39438	0.0932	0.032	0.0106667	0.0246667	0.332	0.0666667
0.725	0.65	0.925	0	0.135	0	0	1.43781	1.76175	0.964511	1.13258	1.71291	1.61729	0.0845333	0.0793333	0.288667	0.024	0.024	0.00666667
0.75	0.825	0.825	0	0.09	0	0	1.43756	1.37659	1.76744	0.917763	1.58427	1.54174	0	0	0	0	0	0
0.775	0.7	0.825	0	0.105	0	0	1.43754	1.24417	1.35617	1.58739	1.42659	1.57338	0.0210667	0.046	0.024	0.00333333	0.0266667	0.00533333
0.775	0.8	0.875	0	0.075	0	0	1.43735	1.683	0.516268	1.69019	1.64225	1.65502	0.000266667	0.000666667	0	0	0.000666667	0
0.675	0.7	0.825	0	0.03	0	0	1.43732	1.26028	1.44175	1.43092	1.66858	1.38507	0.0076	0.00266667	0.00466667	0.014	0.00933333	0.00733333
0.675	0.875	0.825	0	0.15	0	0	1.43677	1.5884	1.02493	1.49046	1.58515	1.4949	0.0197333	0.0233333	0.0146667	0.0486667	0.0113333	0.000666667
0.65	0.675	0.9	0	0.15	0	0	1.43675	1.61654	1.79846	0	1.76807	2.00068	0.0786667	0.0206667	0.0266667	0.306	0.0273333	0.0126667
0.775	0.8	0.9	0	0.075	0	0	1.4367	1.64108	0.52232	1.74921	1.715	1.55586	0.000266667	0	0	0	0.000666667	0.000666667
0.65	0.825	0.925	0	0.06	0	0	1.43667	1.20889	1.39452	1.64157	1.48464	1.45371	0.0232	0.00933333	0.00466667	0.022	0.0726667	0.00733333
0.75	0.725	0.9	0	0.045	0	0	1.43613	1.43142	0.938253	1.67443	1.48176	1.65478	0.00773333	0.018	0.00466667	0.00533333	0.006	0.00466667
0.675	0.675	0.825	0	0.045	0	0	1.43537	1.72116	0.900009	1.49804	1.74692	1.3107	0.028	0.02	0.0373333	0.006	0.0126667	0.064
0.65	0.775	0.9	0	0.105	0	0	1.43532	1.97621	1.75873	0	2.08855	1.35312	0.0674667	0.002	0.0213333	0.264	0.024	0.026
0.7	0.7	0.95	0	0.06	0	0	1.4348	1.70554	1.13535	1.50367	1.24963	1.57981	0.0448	0.02	0.104	0.00733333	0.066	0.0266667
0.65	0.725	0.925	0	0.135	0	0	1.43427	1.40506	1.2673	1.23925	1.62154	1.63819	0.0552	0.0353333	0.111333	0.0306667	0.0713333	0.0273333
0.675	0.65	0.95	0	0.15	0	0	1.43381	0.728603	1.88429	1.99624	1.95871	0.601207	0.128533	0.269333	0.088	0.0586667	0.064	0.162667
0.75	0.9	0.9	0	0.075	0	0	1.43361	1.58017	1.36173	1.24577	1.4965	1.48387	0.000533333	0.00133333	0	0	0.00133333	0
0.65	0.7	0.9	0	0.105	0	0	1.43356	0.463965	1.7183	1.92759	1.55689	1.50106	0.0578667	0.101333	0.0333333	0.0186667	0.084	0.052
0.775	0.85	0.875	0	0.09	0	0	1.43352	1.74067	0.232778	1.74031	1.68449	1.76935	0	0	0	0	0	0
0.775	0.875	0.825	0	0.075	0	0	1.43335	1.4312	0.949045	1.55492	1.61006	1.62153	0	0	0	0	0	0
0.775	0.725	0.95	0	0.12	0	0	1.43286	1.7483	1.23064	1.46172	0.98009	1.74355	0.0152	0.004	0.0386667	0.0133333	0.00666667	0.0133333
0.7	0.775	0.825	0	0.15	0	0	1.43234	1.52678	1.53084	1.22176	1.6906	1.19172	0.0186667	0.068	0.00733333	0.008	0.002	0.008
0.75	0.7	0.85	0	0.15	0	0	1.43231	0.0450235	1.77585	1.66524	1.66376	2.01167	0.0689333	0.244667	0.00666667	0.038	0.038	0.0173333
0.7	0.775	0.95	0	0.09	0	0	1.43196	1.02177	1.732	1.55141	1.1776	1.67701	0.0118667	0.00333333	0.0326667	0.006	0.0126667	0.00466667
0.675	0.725	0.825	0	0.135	0	0	1.43178	1.48791	1.12307	1.36635	1.64675	1.5348	0.0230667	0.0273333	0.0433333	0.022	0.00466667	0.018
0.7	0.75	0.925	0	0.09	0	0	1.43149	1.50636	1.707	0.746571	1.79127	1.40623	0.0462667	0.01	0.0513333	0.05	0.00133333	0.118667
0.775	0.65	0.825	0	0.15	0	0	1.43136	1.56862	1.4831	1.37467	1.27233	1.45808	0.0101333	0.002	0.00333333	0.0126667	0.0313333	0.00133333
0.75	0.725	0.95	0	0.105	0	0	1.43005	1.77575	1.83107	1.60135	0	1.9421	0.0730667	0.03	0.008	0.04	0.267333	0.02
0.7	0.675	0.875	0	0.075	0	0	1.42986	1.10652	1.62304	1.49564	1.08479	1.8393	0.0288	0.00666667	0.046	0.008	0.0786667	0.00466667
0.675	0.725	0.85	0	0.06	0	0	1.42959	1.24333	1.92042	1.72491	0.665699	1.59361	0.032	0.109333	0.00933333	0.024	0.012	0.00533333
0.775	0.825	0.85	0	0.075	0	0	1.42925	1.66077	0.769114	1.65819	1.41701	1.64119	0	0	0	0	0	0
0.65	0.8	0.825	0	0.12	0	0	1.42862	0.615391	1.6271	1.83662	1.57661	1.48739	0.0165333	0.0566667	0.00533333	0.006	0.00466667	0.01
0.775	0.85	0.825	0	0.15	0	0	1.42837	1.47544	1.6356	1.5364	1.06756	1.42682	0	0	0	0	0	0
0.7	0.9	0.825	0	0.15	0	0	1.42825	1.151	1.58622	1.33413	1.67758	1.39234	0.0242667	0.00333333	0.0186667	0.002	0.000666667	0.0966667
0.75	0.95	0.85	0	0.09	0	0	1.42811	0.95048	1.43848	1.29887	1.72852	1.72422	0.0004	0	0	0.000666667	0.000666667	0.000666667
0.75	0.725	0.95	0	0.15	0	0	1.42809	2.07554	1.94768	1.49383	1.62341	0	0.0881333	0.0193333	0.0186667	0.0833333	0.0646667	0.254667
0.7	0.775	0.875	0	0.135	0	0	1.4279	1.52311	1.11579	1.71732	1.70265	1.08063	0.0124	0.004	0.00466667	0.004	0.00333333	0.046
0.7	0.85	0.825	0	0.15	0	0	1.42762	1.25878	1.2818	1.5849	1.73779	1.27484	0.0084	0.00333333	0.01	0.00266667	0.002	0.024
0.75	0.675	0.925	0	0.045	0	0	1.42716	1.93934	0.457145	1.43117	1.76737	1.54078	0.0096	0.0146667	0.01	0.00933333	0.00666667	0.00733333
0.7	0.725	0.875	0	0.105	0	0	1.42641	1.21428	1.2734	1.17189	1.55007	1.92242	0.0389333	0.0426667	0.100667	0.018	0.0186667	0.0146667
0.65	0.85	0.925	0	0.09	0	0	1.42634	1.28869	1.42705	1.32528	1.63479	1.4559	0.0276	0.0166667	0.00266667	0.0766667	0.0133333	0.0286667
0.7	0.675	0.9	0	0.15	0	0	1.42568	1.27936	1.44293	0.903475	1.96644	1.53621	0.022	0.04	0.0153333	0.0293333	0.016	0.00933333
0.675	0.95	0.9	0	0.105	0	0	1.42566	1.82758	1.51382	1.4185	0.856585	1.51181	0.0142667	0.00933333	0.0113333	0.0186667	0.002	0.03
0.65	0.775	0.825	0	0.09	0	0	1.42554	0.818828	1.56849	1.35199	1.55491	1.83347	0.0266667	0.076	0.00133333	0.0413333	0.00866667	0.006
0.65	0.775	0.85	0	0.135	0	0	1.42551	1.75412	1.75526	0	1.95327	1.66488	0.0570667	0.004	0.01	0.266667	0.002	0.00266667
0.7	0.65	0.825	0	0.105	0	0	1.42509	1.37843	1.53566	1.4054	1.74103	1.06494	0.0237333	0.008	0.00666667	0.0406667	0.0106667	0.0526667
0.775	0.825	0.825	0	0.075	0	0	1.42507	1.49201	1.11943	1.52608	1.4324	1.55542	0	0	0	0	0	0
0.65	0.9	0.95	0	0.15	0	0	1.42504	1.3247	1.00274	1.60663	1.58945	1.60167	0.0217333	0.0246667	0.0213333	0.00666667	0.00866667	0.0473333
0.775	0.85	0.85	0	0.075	0	0	1.42482	1.6563	0.446964	1.62301	1.7234	1.67444	0	0	0	0	0	0
0.65	0.75	0.875	0	0.135	0	0	1.42413	1.02135	1.58545	1.54048	1.94146	1.03188	0.0304	0.0393333	0.0153333	0.0593333	0.0133333	0.0246667
0.675	0.825	0.925	0	0.135	0	0	1.42349	1.32043	1.96419	0.805265	0.931779	2.0958	0.0346667	0.048	0.014	0.0186667	0.0853333	0.00733333
0.7	0.675	0.875	0	0.12	0	0	1.42329	0.895247	1.77103	1.57381	1.48279	1.39359	0.106133	0.326667	0.012	0.0213333	0.138	0.0326667
0.7	0.675	0.825	0	0.045	0	0	1.42281	1.83511	1.53843	1.37974	1.16199	1.19877	0.0052	0.000666667	0.008	0.00933333	0.00266667	0.00533333
0.675	0.75	0.95	0	0.045	0	0	1.42249	1.27756	1.4016	1.67791	1.67206	1.08333	0.0394667	0.0533333	0.0506667	0.058	0.018	0.0173333
0.7	0.65	0.825	0	0.15	0	0	1.42228	1.49654	1.28802	1.20971	1.23543	1.88172	0.0249333	0.03	0.0393333	0.00733333	0.0433333	0.00466667
0.65	0.925	0.825	0	0.075	0	0	1.42228	1.24764	1.5023	1.17986	1.56788	1.61369	0.0052	0.000666667	0.00266667	0.00733333	0.000666667	0.0146667
0.775	0.8	0.85	0	0.075	0	0	1.42205	1.64928	0.858913	1.64196	1.34247	1.61763	0.000133333	0	0.000666667	0	0	0
0.65	0.9	0.9	0	0.075	0	0	1.42198	1.53668	1.29195	0.997499	1.54857	1.73518	0.0153333	0.000666667	0.0106667	0.006	0.052	0.00733333
0.65	0.9	0.875	0	0.15	0	0	1.42064	1.72262	0.903411	1.70005	1.7315	1.04561	0.0137333	0.022	0.00533333	0.00466667	0.0253333	0.0113333
0.775	0.65	0.825	0	0.075	0	0	1.42049	1.45633	1.25925	1.38873	1.44829	1.54986	0.0028	0.000666667	0.0113333	0.000666667	0.000666667	0.000666667
0.725	0.725	0.85	0	0.105	0	0	1.42026	0.712273	1.50877	1.87482	1.55125	1.45418	0.0342667	0.118	0.008	0.00933333	0.0173333	0.0186667
0.7	0.9	0.875	0	0.135	0	0	1.41982	1.04622	1.26186	1.95212	1.2796	1.55929	0.012	0.03	0.00133333	0.00266667	0.026	0
0.675	0.8	0.95	0	0.105	0	0	1.41888	0.973168	1.35171	1.28222	1.39224	2.09505	0.0302667	0.066	0.0506667	0.00866667	0.00466667	0.0213333
0.65	0.7	0.9	0	0.09	0	0	1.41882	1.63822	0.00274624	1.92595	1.83015	1.69704	0.0706667	0.014	0.276667	0.0213333	0.0206667	0.0206667
0.65	0.75	0.875	0	0.09	0	0	1.41839	0	1.87366	1.25916	2.03312	1.92601	0.0654667	0.278	0.014	0.0173333	0.00666667	0.0113333
0.65	0.9	0.875	0	0.12	0	0	1.41774	1.75041	1.47294	1.70423	1.5701	0.591012	0.0156	0.006	0.0466667	0.00266667	0.00466667	0.018
0.75	0.8	0.95	0	0.045	0	0	1.41761	1.37229	1.18249	1.49201	1.60006	1.44121	0.00586667	0.00866667	0.00133333	0.002	0.006	0.0113333
0.675	0.8	0.825	0	0.09	0	0	1.41737	1.18873	1.65711	1.68676	1.41455	1.13972	0.0254667	0.0393333	0.008	0.0126667	0.0186667	0.0486667
0.65	0.9	0.925	0	0.075	0	0	1.41734	1.44802	1.24906	0.966663	1.74192	1.68104	0.00586667	0.004	0.006	0.00266667	0.00666667	0.01
0.675	0.675	0.825	0	0.06	0	0	1.41713	1.7734	1.5124	1.00939	1.06677	1.7237	0.06	0.004	0.012	0.100667	0.17	0.0133333
0.675	0.825	0.825	0	0.15	0	0	1.41711	1.42813	1.64628	1.5628	1.60429	0.84403	0.0289333	0.00333333	0.014	0.0133333	0.00933333	0.104667
0.75	0.7	0.825	0	0.03	0	0	1.41707	1.63809	0.635054	1.65053	1.56341	1.59828	0.0012	0.00133333	0.00133333	0.00133333	0	0.002
0.75	0.875	0.9	0	0.075	0	0	1.41689	0.918506	1.45188	1.65571	1.45879	1.59959	0.000666667	0	0.00333333	0	0	0
0.775	0.675	0.925	0	0.105	0	0	1.41689	1.74816	1.14539	1.5413	1.07848	1.5711	0.0338667	0.0473333	0.0706667	0.0286667	0.016	0.00666667
0.75	0.675	0.8	0	0	0	-0.015	1.41556	1.52064	1.74552	1.08065	1.47989	1.25109	0.1368	0.128	0.11	0.146667	0.176667	0.122667
0.65	0.9	0.9	0	0.135	0	0	1.41501	0.719809	1.58394	1.73703	1.9772	1.05706	0.0381333	0.0173333	0.054	0.00333333	0.014	0.102
0.675	0.925	0.9	0	0.12	0	0	1.41499	1.43535	1.65825	0.760359	1.75755	1.46342	0.0272	0.0586667	0.0193333	0.0226667	0.00666667	0.0286667
0.75	0.7	0.9	0	0.075	0	0	1.41485	1.88732	1.88538	1.97981	1.32174	0	0.0766667	0.004	0.0106667	0.028	0.0693333	0.271333
0.675	0.75	0.9	0	0.135	0	0	1.4148	1.35612	2.01643	2.08556	1.61587	0	0.0873333	0.0613333	0.0333333	0.016	0.0113333	0.314667
0.65	0.875	0.95	0	0.075	0	0	1.4132	1.34733	1.42836	1.76679	1.5322	0.991317	0.00893333	0.00533333	0.006	0.006	0.00533333	0.022
0.7	0.65	0.85	0	0.045	0	0	1.41281	1.36232	1.31116	1.54802	1.28884	1.5537	0.0172	0.01	0.008	0.02	0.012	0.036
0.65	0.8	0.925	0	0.105	0	0	1.41277	1.82357	1.82427	1.82375	0.870374	0.72188	0.0385333	0.0546667	0.05	0.0126667	0.0533333	0.022
0.65	0.65	0.9	0	0.045	0	0	1.41218	1.7859	1.30287	1.42217	0.93627	1.6137	0.0218667	0.0273333	0.0113333	0.012	0.0433333	0.0153333
0.725	0.65	0.85	0	0.09	0	0	1.41163	1.54507	1.7231	1.12513	1.2429	1.42196	0.0305333	0.046	0.022	0.0446667	0.00333333	0.0366667
0.65	0.95	0.825	0	0.075	0	0	1.41147	1.34472	1.62767	1.39993	1.31857	1.36646	0.00533333	0.004	0.00266667	0.00666667	0.00266667	0.0106667
0.675	0.675	0.875	0	0.135	0	0	1.41112	0.553757	1.02299	2.02829	1.65836	1.79221	0.0524	0.182	0.03	0.0133333	0.0213333	0.0153333
0.775	0.65	0.85	0	0.075	0	0	1.41003	1.47197	1.51849	1.38353	1.39151	1.28466	0.0101333	0.00533333	0.00133333	0.00333333	0.00266667	0.038
0.675	0.725	0.925	0	0.105	0	0	1.40966	1.09488	1.67543	1.88128	1.56787	0.82885	0.0478667	0.0606667	0.0193333	0.0266667	0.102	0.0306667
0.7	0.7	0.9	0	0.15	0	0	1.40922	1.51861	1.3711	0.686831	1.729	1.74057	0.0309333	0.028	0.0386667	0.0353333	0.0113333	0.0413333
0.675	0.675	0.85	0	0.075	0	0	1.40884	0	1.90822	1.42848	1.86931	1.83818	0.0848	0.371333	0.00866667	0.026	0.008	0.01
0.75	0.925	0.8	0	0.15	0	0	1.40787	1.43189	1.48163	1.22721	1.29639	1.60225	0.000266667	0	0	0	0.000666667	0.000666667
0.7	0.875	0.85	0	0.15	0	0	1.40705	1.92894	1.25117	1.41415	0.78725	1.65374	0.0329333	0.008	0.044	0.0446667	0.0593333	0.00866667
0.675	0.775	0.95	0	0.105	0	0	1.40695	1.7186	0.934727	0.734133	1.78466	1.86263	0.0222667	0.0213333	0.0133333	0.01	0.0653333	0.00133333
0.775	0.75	0.925	0	0.135	0	0	1.40673	1.79387	1.12322	1.57242	0.971178	1.57297	0.00973333	0.006	0.006	0.02	0.006	0.0106667
0.65	0.85	0.85	0	0.135	0	0	1.4062	1.65209	1.7396	1.12164	1.07605	1.44163	0.00786667	0.006	0.00266667	0.024	0.00533333	0.00133333
0.65	0.8	0.9	0	0.045	0	0	1.40535	1.43176	1.18745	1.41162	1.63768	1.35823	0.0109333	0.0193333	0.0146667	0.00733333	0.006	0.00733333
0.7	0.8	0.825	0	0.15	0	0	1.40514	1.46691	1.64967	1.80576	0.793525	1.30984	0.0136	0.002	0.000666667	0.0306667	0.0193333	0.0153333
0.75	0.9	0.8	0	0.135	0	0	1.40465	1.3409	1.37431	1.49345	1.43983	1.37476	0.0012	0	0.000666667	0.004	0	0.00133333
0.675	0.675	0.825	0	0.15	0	0	1.4043	1.14929	1.37672	1.8452	1.77483	0.875477	0.0764	0.0833333	0.0593333	0.0126667	0.0173333	0.209333
0.7	0.9	0.85	0	0.135	0	0	1.40389	1.15795	1.64041	1.46951	0.84744	1.90416	0.0214667	0.00133333	0.00466667	0.00533333	0.0953333	0.000666667
0.675	0.775	0.85	0	0.06	0	0	1.40364	1.68324	1.37297	1.15228	1.62832	1.18138	0.0305333	0.000666667	0.0493333	0.0253333	0.0546667	0.0226667
0.775	0.925	0.85	0	0.075	0	0	1.40351	1.1824	1.18981	1.41744	1.61675	1.61116	0	0	0	0	0	0
0.75	0.95	0.8	0	0.15	0	0	1.40334	1.43934	1.27649	1.39316	1.47491	1.43281	0.0004	0	0	0.00133333	0	0.000666667
0.7	0.7	0.95	0	0.15	0	0	1.40321	1.08803	1.26197	1.2154	1.9603	1.49037	0.0269333	0.0173333	0.0393333	0.0193333	0.0306667	0.028
0.7	0.85	0.825	0	0.135	0	0	1.40256	1.4732	1.09252	1.77669	1.56365	1.10676	0.00893333	0.016	0.00533333	0.0113333	0.00333333	0.00866667
0.65	0.8	0.9	0	0.15	0	0	1.40235	0.699505	1.68273	1.07366	1.65551	1.90036	0.0201333	0.0533333	0.00266667	0.00466667	0.0346667	0.00533333
0.75	0.875	0.8	0	0.12	0	0	1.40226	1.3191	1.49469	1.43282	1.40508	1.35963	0.0004	0	0	0	0.002	0
0.675	0.925	0.875	0	0.135	0	0	1.40202	1.78175	0.620197	1.2609	1.40283	1.9444	0.0228	0.00666667	0.0373333	0.0586667	0.00333333	0.008
0.775	0.65	0.95	0	0.09	0	0	1.40183	1.29364	0.364481	1.65323	1.80128	1.89653	0.0116	0.0113333	0.00866667	0.0173333	0.0146667	0.006
0.675	0.875	0.875	0	0.135	0	0	1.40176	1.33835	0.868615	1.74508	1.80092	1.25586	0.0164	0.006	0.0193333	0.0393333	0.00733333	0.01
0.65	0.825	0.9	0	0.135	0	0	1.40112	1.30292	0.838126	1.21735	1.93172	1.71551	0.0404	0.03	0.0433333	0.078	0.00933333	0.0413333
0.65	0.7	0.825	0	0.105	0	0	1.40076	0.794827	1.63907	1.56171	1.48992	1.51825	0.0384	0.114667	0.03	0.00666667	0.0153333	0.0253333
0.65	0.85	0.9	0	0.075	0	0	1.39965	1.46531	0.830039	1.52753	1.67909	1.49626	0.0118667	0.00266667	0.0293333	0.0193333	0.006	0.002
0.75	0.95	0.925	0	0.075	0	0	1.3996	1.39258	1.13875	1.47465	1.63047	1.36154	0.002	0.002	0.00333333	0.00266667	0.002	0
0.675	0.85	0.825	0	0.06	0	0	1.3995	1.12664	1.61346	1.47503	1.24765	1.53474	0.0184	0.0293333	0.00333333	0.00266667	0.0406667	0.016
0.675	0.875	0.875	0	0.105	0	0	1.39946	1.83108	1.27436	0.639571	1.90132	1.35098	0.0157333	0.024	0.00733333	0.0333333	0.00133333	0.0126667
0.65	0.775	0.825	0	0.135	0	0	1.39919	0.615418	1.34161	1.7419	1.56045	1.73657	0.0052	0.008	0.006	0.00133333	0.00733333	0.00333333
0.775	0.925	0.8	0	0.09	0	0	1.39824	1.34954	1.29516	1.40264	1.49429	1.44954	0	0	0	0	0	0
0.7	0.7	0.925	0	0.135	0	0	1.39807	1.61897	1.11627	1.3803	1.56758	1.30726	0.0504	0.038	0.0226667	0.034	0.136667	0.0206667
0.75	0.825	0.9	0	0.06	0	0	1.39753	1.48685	1.29816	1.23368	1.51726	1.45173	0.000533333	0.000666667	0.000666667	0.00133333	0	0
0.65	0.875	0.95	0	0.15	0	0	1.39725	1.86014	1.79287	1.41771	0	1.91551	0.0924	0.00666667	0.0346667	0.072	0.33	0.0186667
0.725	0.75	0.875	0	0.12	0	0	1.39714	1.54358	1.77846	1.65289	1.45787	0.55289	0.1188	0.0113333	0.0106667	0.0126667	0.0353333	0.524
0.775	0.775	0.825	0	0.075	0	0	1.39603	1.49791	1.52173	1.50238	1.04618	1.41192	0	0	0	0	0	0
0.675	0.875	0.85	0	0.15	0	0	1.39483	1.0899	1.37794	1.43489	1.36584	1.70559	0.0233333	0.006	0.0653333	0.0293333	0.014	0.002
0.75	0.725	0.925	0	0.06	0	0	1.39418	1.83076	1.40743	0	1.93107	1.80165	0.0590667	0.0266667	0.004	0.254667	0.00533333	0.00466667
0.7	0.7	0.85	0	0.15	0	0	1.39404	1.51086	0.974039	1.62436	1.40169	1.45924	0.0378667	0.00266667	0.0993333	0.0193333	0.028	0.04
0.675	0.8	0.85	0	0.09	0	0	1.39393	1.39372	1.57898	1.48174	1.72597	0.789261	0.0329333	0.00666667	0.0193333	0.052	0.0373333	0.0493333
0.675	0.8	0.875	0	0.09	0	0	1.3938	0.853816	1.03468	2.00596	0.969506	2.10504	0.0133333	0.018	0.004	0.00533333	0.03	0.00933333
0.75	0.7	0.95	0	0.075	0	0	1.3937	1.72856	1.99046	1.37556	0	1.8739	0.0632	0.03	0.00466667	0.0153333	0.254	0.012
0.75	0.7	0.95	0	0.135	0	0	1.39354	1.60563	1.6718	0	1.92885	1.7614	0.0828	0.0366667	0.0386667	0.258	0.0233333	0.0573333
0.65	0.775	0.95	0	0.135	0	0	1.39278	1.94137	1.9114	0	1.73064	1.38048	0.0726667	0.0426667	0.002	0.286	0.0106667	0.022
0.65	0.85	0.925	0	0.135	0	0	1.39276	1.70873	1.83805	1.13448	1.00368	1.27886	0.0381333	0.0506667	0.048	0.0406667	0.034	0.0173333
0.65	0.725	0.875	0	0.135	0	0	1.39218	1.10947	1.6828	1.64644	1.39965	1.12253	0.0370667	0.0453333	0.054	0.0133333	0.0373333	0.0353333
0.775	0.75	0.95	0	0.15	0	0	1.39207	1.6021	1.63838	1.29214	0.911752	1.51596	0.0462667	0.00866667	0.0686667	0.032	0.024	0.098
0.675	0.85	0.825	0	0.075	0	0	1.39172	1.49814	1.32624	1.3322	1.11763	1.68437	0.0194667	0.00266667	0.034	0.0453333	0.00866667	0.00666667
0.675	0.875	0.85	0	0.135	0	0	1.39127	1.21854	1.07384	1.46874	1.48083	1.71439	0.036	0.0226667	0.110667	0.00466667	0.03	0.012
0.775	0.825	0.875	0	0.06	0	0	1.39073	1.5505	0.519689	1.63836	1.66666	1.57843	0	0	0	0	0	0
0.675	0.875	0.825	0	0.075	0	0	1.38986	1.2629	1.58507	1.24341	1.3828	1.4751	0.0109333	0.00866667	0.00266667	0.0153333	0.00733333	0.0206667
0.675	0.7	0.875	0	0.105	0	0	1.38976	1.31198	1.53683	0.8454	1.23295	2.02164	0.0484	0.0533333	0.008	0.14	0.0273333	0.0133333
0.65	0.7	0.9	0	0.15	0	0	1.38914	1.53298	1.69309	1.92381	0.767642	1.02818	0.0677333	0.0853333	0.074	0.0213333	0.0266667	0.131333
0.65	0.725	0.825	0	0.015	0	0	1.38892	1.66733	1.52788	1.22901	1.17882	1.34158	0.0133333	0.00866667	0.00666667	0.014	0.0253333	0.012
0.675	0.7	0.825	0	0.15	0	0	1.38736	1.28572	1.81945	1.58793	0.991773	1.25191	0.0634667	0.102667	0.0126667	0.0366667	0.136667	0.0286667
0.7	0.7	0.9	0	0.105	0	0	1.38727	1.39498	1.28273	0.889538	1.55437	1.81473	0.0405333	0.0453333	0.0213333	0.113333	0.0106667	0.012
0.65	0.85	0.9	0	0.135	0	0	1.38692	1.47043	1.63058	1.34179	1.19629	1.2955	0.0308	0.02	0.0333333	0.07	0.0173333	0.0133333
0.725	0.75	0.875	0	0.105	0	0	1.38685	1.64942	1.31252	1.65045	1.41869	0.903189	0.0157333	0.008	0.0526667	0.00533333	0.002	0.0106667
0.725	0.775	0.85	0	0.09	0	0	1.38679	1.01591	1.49009	1.31974	1.50065	1.60755	0.0102667	0.004	0.00466667	0.0346667	0.008	0
0.7	0.7	0.825	0	0.15	0	0	1.38613	1.46511	1.63866	1.39328	1.10706	1.32653	0.0538667	0.02	0.0106667	0.0153333	0.200667	0.0226667
0.775	0.9	0.8	0	0.09	0	0	1.38597	1.38509	1.42178	1.30566	1.34571	1.4716	0	0	0	0	0	0
0.65	0.8	0.925	0	0.15	0	0	1.38491	1.73091	0	1.3906	1.98376	1.8193	0.0970667	0.00466667	0.431333	0.0106667	0.00466667	0.034
0.775	0.925	0.875	0	0.075	0	0	1.38455	1.14663	0.964781	1.52817	1.65769	1.62546	0	0	0	0	0	0
0.65	0.925	0.9	0	0.135	0	0	1.38445	0.633515	1.12409	1.98592	1.64045	1.53827	0.0245333	0.0213333	0.0166667	0.0146667	0.0113333	0.0586667
0.675	0.75	0.875	0	0.075	0	0	1.38334	1.3722	1.44663	0.73129	1.55662	1.80997	0.0388	0.0573333	0.008	0.0186667	0.0246667	0.0853333
0.675	0.65	0.85	0	0.06	0	0	1.3832	1.69435	1.12194	1.72004	0.958195	1.42148	0.0402667	0.0333333	0.0373333	0.0113333	0.110667	0.00866667
0.675	0.9	0.85	0	0.105	0	0	1.38269	1.90703	1.39928	1.14151	1.8131	0.652525	0.0342667	0.004	0.0933333	0.012	0.00533333	0.0566667
0.775	0.825	0.925	0	0.06	0	0	1.38246	1.4942	0.51073	1.66224	1.68582	1.55933	0	0	0	0	0	0
0.65	0.875	0.95	0	0.12	0	0	1.38244	1.13552	1.36467	1.12281	1.7335	1.5557	0.0422667	0.01	0.00533333	0.0913333	0.0733333	0.0313333
0.675	0.75	0.925	0	0.105	0	0	1.38212	1.81865	1.43793	1.88841	0	1.76561	0.0942667	0.0313333	0.144667	0.006	0.288	0.00133333
0.7	0.725	0.85	0	0.075	0	0	1.38111	1.30501	1.53914	1.50671	1.11355	1.44114	0.0362667	0.008	0.0686667	0.0226667	0.052	0.03
0.775	0.7	0.825	0	0.135	0	0	1.38066	1.38804	1.46515	1.52573	1.25417	1.27019	0.0198667	0.03	0.00533333	0.016	0.038	0.01
0.75	0.85	0.8	0	0.09	0	0	1.38053	1.31644	1.44682	1.33164	1.38983	1.41791	0.00106667	0.000666667	0	0	0.00133333	0.00333333
0.725	0.725	0.875	0	0.12	0	0	1.38023	0.992248	1.48711	0.882414	1.69785	1.84151	0.0502667	0.192667	0.0266667	0.00533333	0.00933333	0.0173333
0.7	0.825	0.85	0	0.135	0	0	1.38022	1.36006	1.85297	1.51177	0.755331	1.42094	0.014	0.0146667	0.000666667	0.004	0.012	0.0386667
0.65	0.8	0.925	0	0.135	0	0	1.37997	1.34996	1.53445	1.91364	1.11005	0.991735	0.0125333	0.006	0.00533333	0.032	0.00666667	0.0126667
0.75	0.925	0.825	0	0.075	0	0	1.3794	1.53079	1.43389	1.01096	1.2345	1.68689	0.000266667	0	0	0	0.000666667	0.000666667
0.65	0.675	0.925	0	0.15	0	0	1.37913	1.79765	1.81907	0	1.85996	1.41896	0.094	0.02	0.0406667	0.352	0.0253333	0.032
0.725	0.75	0.875	0	0.09	0	0	1.37864	0.613997	1.18558	1.49541	1.74973	1.84846	0.00493333	0.002	0.006	0.00133333	0.0126667	0.00266667
0.75	0.925	0.925	0	0.075	0	0	1.37858	1.11471	1.32662	1.55933	1.54226	1.34998	0.000933333	0.000666667	0	0.002	0.000666667	0.00133333
0.7	0.75	0.95	0	0.105	0	0	1.37844	1.50496	1.45962	1.47921	1.09057	1.35782	0.0573333	0.05	0.0413333	0.0433333	0.139333	0.0126667
0.675	0.675	0.875	0	0.075	0	0	1.37791	2.00021	1.28382	1.8955	0.766581	0.943454	0.016	0.00533333	0.004	0.026	0.00533333	0.0393333
0.65	0.9	0.925	0	0.09	0	0	1.37736	1.52009	1.1907	1.63734	0.924953	1.61369	0.0198667	0.00733333	0.04	0.00533333	0.0433333	0.00333333
0.675	0.875	0.925	0	0.15	0	0	1.37734	1.42481	1.5041	1.05621	1.78166	1.11993	0.0444	0.00733333	0.01	0.0693333	0.092	0.0433333
0.675	0.8	0.825	0	0.045	0	0	1.37709	1.60957	1.32069	1.34007	0.972507	1.64259	0.0214667	0.0126667	0.0166667	0.058	0.014	0.006
0.65	0.675	0.95	0	0.12	0	0	1.37677	1.88672	0	1.54646	1.3953	2.05539	0.0876	0.072	0.271333	0.022	0.06	0.0126667
0.675	0.75	0.85	0	0.09	0	0	1.37592	1.85916	1.81087	1.71449	1.49508	0	0.0606667	0.004	0.008	0.00466667	0.0246667	0.262
0.65	0.825	0.85	0	0.045	0	0	1.37521	1.49183	1.22597	1.68503	1.24967	1.22353	0.0088	0.00466667	0.006	0.002	0.016	0.0153333
0.675	0.875	0.825	0	0.135	0	0	1.37496	1.23349	1.48355	1.71684	0.904573	1.53632	0.0181333	0.00333333	0.0213333	0.00466667	0.0566667	0.00466667
0.7	0.8	0.85	0	0.135	0	0	1.37491	1.21976	1.33261	1.40319	1.20251	1.71647	0.0266667	0.00733333	0.00533333	0.008	0.0913333	0.0213333
0.725	0.7	0.825	0	0.15	0	0	1.37398	1.2264	1.35595	1.70792	1.06048	1.51917	0.0169333	0.018	0.00866667	0.0146667	0.03	0.0133333
0.65	0.675	0.925	0	0.06	0	0	1.37396	1.46347	1.52684	1.03847	1.85887	0.982161	0.0358667	0.0453333	0.0586667	0.01	0.016	0.0493333
0.7	0.725	0.825	0	0.09	0	0	1.37395	1.2237	1.26111	1.68787	1.09279	1.60426	0.0261333	0.024	0.0166667	0.0326667	0.054	0.00333333
0.775	0.725	0.875	0	0.09	0	0	1.37369	1.58991	1.41241	1.18742	1.17144	1.50724	0.018	0.00266667	0.000666667	0.07	0.004	0.0126667
0.7	0.675	0.825	0	0.06	0	0	1.37352	1.56653	1.49064	1.37518	1.07703	1.35822	0.0242667	0.0153333	0.0126667	0.012	0.052	0.0293333
0.75	0.675	0.875	0	0.075	0	0	1.37349	0	1.43462	1.88489	1.52101	2.0269	0.0642667	0.293333	0.01	0.00466667	0.00733333	0.006
0.75	0.875	0.9	0	0.06	0	0	1.37341	1.27945	1.31235	1.86367	1.16684	1.24475	0.00493333	0.00666667	0	0	0.00133333	0.0166667
0.65	0.875	0.95	0	0.105	0	0	1.3734	1.19391	1.12164	1.37764	1.53096	1.64283	0.0209333	0.034	0.0286667	0.03	0.00466667	0.00733333
0.65	0.875	0.9	0	0.075	0	0	1.3732	0.494903	1.48491	1.60833	1.78903	1.48885	0.0208	0.026	0.00266667	0.0553333	0.00266667	0.0173333
0.65	0.8	0.875	0	0.12	0	0	1.37256	1.50298	1.21006	1.29149	1.63159	1.22669	0.0353333	0.0253333	0.00533333	0.0693333	0.0706667	0.006
0.775	0.925	0.825	0	0.075	0	0	1.37238	1.3006	1.13304	1.39046	1.49434	1.54345	0	0	0	0	0	0
0.775	0.85	0.875	0	0.06	0	0	1.37235	1.2184	0.936098	1.48488	1.65429	1.56808	0	0	0	0	0	0
0.775	0.725	0.925	0	0.06	0	0	1.37206	1.71568	0.650918	1.65427	1.12101	1.7184	0.00346667	0.00733333	0	0.002	0	0.008
0.7	0.825	0.825	0	0.105	0	0	1.37196	1.1847	1.60298	1.2022	1.46041	1.40952	0.0056	0.002	0.0113333	0.00933333	0.00466667	0.000666667
0.675	0.825	0.9	0	0.12	0	0	1.37132	0.71454	2.03637	1.18395	1.84485	1.07689	0.0286667	0.0473333	0.002	0.0433333	0.042	0.00866667
0.775	0.75	0.825	0	0.06	0	0	1.37081	1.42797	1.4561	1.36887	1.11921	1.48188	0.000133333	0	0	0.000666667	0	0
0.75	0.925	0.8	0	0.135	0	0	1.3705	1.49068	1.57366	1.39961	1.05539	1.33314	0.0036	0	0	0	0.00133333	0.0166667
0.7	0.85	0.825	0	0.12	0	0	1.37039	1.17493	1.65811	1.49236	1.15154	1.37499	0.0169333	0.0366667	0.00333333	0.002	0.028	0.0146667
0.675	0.825	0.85	0	0.15	0	0	1.36989	1.2836	1.20001	1.43329	1.61907	1.31349	0.0156	0.00333333	0.0506667	0.014	0.006	0.004
0.75	0.925	0.925	0	0.135	0	0	1.36983	1.14792	0	1.86104	2.06195	1.77824	0.0554667	0	0.273333	0.00333333	0.000666667	0
0.675	0.7	0.875	0	0.075	0	0	1.36961	1.82895	1.13381	1.05162	1.25361	1.58003	0.0632	0.0166667	0.0973333	0.178	0.0113333	0.0126667
0.65	0.75	0.825	0	0.015	0	0	1.36959	1.50058	1.24811	1.44441	1.22285	1.43201	0.0122667	0.00333333	0.0166667	0.0213333	0.00933333	0.0106667
0.75	0.675	0.825	0	0.03	0	0	1.36938	0.962694	1.42095	1.65096	1.22272	1.58957	0.0333333	0.158	0.00133333	0.00466667	0.000666667	0.002
0.675	0.925	0.95	0	0.105	0	0	1.3693	0.951251	1.38093	1.7391	1.13258	1.64264	0.0318667	0.04	0.0693333	0.00266667	0.0453333	0.002
0.65	0.65	0.95	0	0.12	0	0	1.36864	1.91024	1.54548	1.80901	1.57847	0	0.120533	0.01	0.106	0.0793333	0.012	0.395333
0.775	0.775	0.9	0	0.06	0	0	1.36854	1.49892	0.580425	1.63163	1.57751	1.55424	0	0	0	0	0	0
0.725	0.75	0.875	0	0.135	0	0	1.36849	1.20948	1.29383	1.76768	1.37066	1.20082	0.0130667	0.00666667	0.014	0.01	0.00933333	0.0253333
0.75	0.725	0.95	0	0.06	0	0	1.36811	0	1.53695	1.74458	1.69921	1.85982	0.0716	0.287333	0.00933333	0.028	0.0213333	0.012
0.675	0.825	0.825	0	0.09	0	0	1.36797	1.86639	0.633104	0.874457	1.56638	1.89953	0.0744	0.01	0.217333	0.138667	0.000666667	0.00533333
0.725	0.65	0.85	0	0.15	0	0	1.36759	1.27601	1.37999	1.24952	1.56675	1.36566	0.0229333	0.0706667	0.0113333	0.0186667	0.004	0.01
0.675	0.95	0.85	0	0.09	0	0	1.36753	1.47454	1.06507	1.13965	1.70501	1.45337	0.0158667	0.0153333	0.0286667	0.00733333	0.018	0.01
0.75	0.925	0.9	0	0.09	0	0	1.36738	1.11802	1.49767	1.37345	1.16429	1.68348	0.000933333	0.000666667	0	0.002	0.002	0
0.775	0.7	0.9	0	0.105	0	0	1.36725	1.64734	1.29638	1.28159	1.50773	1.10319	0.0205333	0.018	0.0106667	0.00733333	0.0153333	0.0513333
0.675	0.85	0.95	0	0.135	0	0	1.36715	1.02675	1.03367	1.87026	1.55154	1.35352	0.0252	0.0113333	0.004	0.0433333	0.054	0.0133333
0.675	0.8	0.85	0	0.15	0	0	1.36663	1.31456	1.08109	1.45245	1.11868	1.86634	0.0110667	0.00533333	0.01	0.00333333	0.0326667	0.004
0.675	0.75	0.9	0	0.075	0	0	1.36661	1.4357	2.1099	1.42958	0	1.85789	0.0858667	0.08	0.00666667	0.0706667	0.257333	0.0146667
0.7	0.775	0.85	0	0.105	0	0	1.36658	1.00507	1.63969	1.51081	1.30649	1.37082	0.0309333	0.00866667	0.00533333	0.056	0.0833333	0.00133333
0.675	0.65	0.825	0	0.075	0	0	1.36606	1.41014	1.01252	1.52734	1.52601	1.3543	0.0218667	0.0113333	0.0306667	0.048	0.00866667	0.0106667
0.725	0.75	0.85	0	0.075	0	0	1.3658	1.47713	1.39811	1.37151	1.5298	1.05245	0.0142667	0.00866667	0.000666667	0.04	0.014	0.008
0.675	0.725	0.95	0	0.09	0	0	1.36559	1.29917	1.8536	1.71751	0	1.95766	0.132267	0.08	0.016	0.00733333	0.491333	0.0666667
0.7	0.65	0.825	0	0.12	0	0	1.3655	1.06879	1.51314	1.27151	1.20887	1.76517	0.0153333	0.00933333	0.0193333	0.012	0.0233333	0.0126667
0.675	0.65	0.85	0	0.105	0	0	1.36539	1.70645	1.48972	0	1.7999	1.83089	0.0849333	0.0133333	0.0466667	0.332667	0.018	0.014
0.7	0.675	0.95	0	0.12	0	0	1.36533	1.22489	1.92515	0.788065	1.12933	1.75921	0.0890667	0.12	0.0166667	0.226667	0.046	0.036
0.725	0.7	0.85	0	0.135	0	0	1.36515	1.8453	0.874886	1.2241	1.42325	1.45821	0.0185333	0.00866667	0.0233333	0.0133333	0.0326667	0.0146667
0.675	0.95	0.875	0	0.09	0	0	1.36503	0.612253	1.41808	1.26195	1.97419	1.55869	0.0272	0.058	0.004	0.038	0.000666667	0.0353333
0.675	0.825	0.875	0	0.15	0	0	1.36479	1.87544	0.649789	1.39319	1.37586	1.52965	0.0373333	0.00866667	0.046	0.042	0.00466667	0.0853333
0.75	0.65	0.95	0	0.15	0	0	1.36477	0.995475	1.81507	1.93834	2.06924	0.00569922	0.0654667	0.00933333	0.0226667	0.00933333	0.012	0.274
0.775	0.825	0.9	0	0.06	0	0	1.36451	1.40585	0.471013	1.58868	1.71141	1.64561	0	0	0	0	0	0
0.675	0.7	0.9	0	0.15	0	0	1.36451	1.27508	1.9565	1.30471	1.18572	1.10056	0.0509333	0.0433333	0.0166667	0.0873333	0.0486667	0.0586667
0.7	0.65	0.825	0	0.135	0	0	1.36448	1.34801	1.25368	1.12112	1.7416	1.35798	0.024	0.008	0.0506667	0.00533333	0.0106667	0.0453333
0.725	0.675	0.85	0	0.135	0	0	1.36445	1.36155	1.46165	1.5407	1.458	1.00034	0.0309333	0.004	0.00466667	0.034	0.0233333	0.0886667
0.7	0.8	0.85	0	0.075	0	0	1.36385	1.90378	1.01635	1.11947	1.4504	1.32923	0.0312	0.000666667	0.119333	0.00333333	0.0266667	0.006
0.75	0.85	0.875	0	0.06	0	0	1.36278	1.27616	1.06583	1.35572	1.56111	1.55508	0.0004	0.002	0	0	0	0
0.775	0.925	0.9	0	0.075	0	0	1.3627	0.877154	1.0567	1.48876	1.69064	1.70024	0	0	0	0	0	0
0.675	0.675	0.85	0	0.105	0	0	1.36259	1.2305	1.7406	1.75059	0.85937	1.23191	0.0376	0.0613333	0.018	0.01	0.0506667	0.048
0.7	0.95	0.85	0	0.09	0	0	1.36251	1.44744	0.772895	1.28551	1.66444	1.64227	0.0084	0.00266667	0.00933333	0.00333333	0.0226667	0.004
0.65	0.75	0.9	0	0.045	0	0	1.36238	0.938867	1.12834	1.4914	1.41523	1.83808	0.0064	0.00333333	0.008	0.004	0.0106667	0.006
0.75	0.85	0.825	0	0.06	0	0	1.36233	1.12173	1.70268	1.53351	1.34592	1.10782	0.0004	0	0	0	0	0.002
0.775	0.65	0.95	0	0.075	0	0	1.36208	1.56877	0.472547	1.3287	1.68483	1.75553	0.00653333	0.00933333	0.00666667	0.006	0.00533333	0.00533333
0.75	0.75	0.875	0	0.03	0	0	1.36174	1.35989	0.823723	1.56849	1.50767	1.5489	0.0008	0.00133333	0	0.000666667	0.002	0
0.7	0.7	0.85	0	0.105	0	0	1.36172	1.72114	1.31281	1.44865	1.06803	1.25796	0.0217333	0.008	0.0193333	0.0413333	0.00533333	0.0346667
0.725	0.725	0.875	0	0.075	0	0	1.36159	1.13372	1.87746	0.939399	1.37689	1.4805	0.0361333	0.0366667	0.0153333	0.0546667	0.0673333	0.00666667
0.675	0.75	0.85	0	0.03	0	0	1.35991	0.869968	1.32088	1.81328	1.12612	1.66933	0.0250667	0.058	0.00733333	0.006	0.0513333	0.00266667
0.75	0.7	0.9	0	0.045	0	0	1.35991	1.85169	0.695506	1.3997	0.907212	1.94542	0.0096	0.016	0.016	0.00133333	0.00933333	0.00533333
0.775	0.925	0.95	0	0.075	0	0	1.3593	1.15748	0.681406	1.49629	1.73293	1.72841	0	0	0	0	0	0
0.65	0.95	0.95	0	0.075	0	0	1.35927	1.02994	1.44266	1.54514	1.29851	1.48008	0.0172	0.0193333	0.0153333	0.00466667	0.0286667	0.018
0.775	0.65	0.925	0	0.105	0	0	1.35902	1.67403	0.688345	1.01465	1.61081	1.80726	0.0152	0.0246667	0.000666667	0.00333333	0.01	0.0373333
0.65	0.875	0.825	0	0.06	0	0	1.3588	1.15096	1.18936	1.57208	1.49272	1.38887	0.006	0.00266667	0.004	0.0126667	0.00466667	0.006
0.725	0.7	0.85	0	0.075	0	0	1.35793	0.987855	1.5129	1.36629	1.42924	1.49338	0.0202667	0.0626667	0.00866667	0.0166667	0.00666667	0.00666667
0.65	0.8	0.925	0	0.075	0	0	1.35753	1.44122	1.96165	0	1.47385	1.91091	0.0821333	0.054	0.0353333	0.308667	0.008	0.00466667
0.775	0.825	0.825	0	0.06	0	0	1.35726	1.40994	0.87838	1.48687	1.57231	1.43879	0	0	0	0	0	0
0.775	0.775	0.85	0	0.06	0	0	1.35712	1.61575	0.92391	1.54522	1.20298	1.49776	0	0	0	0	0	0
0.75	0.95	0.95	0	0.075	0	0	1.3563	1.07691	1.52687	1.70237	1.20168	1.27367	0.00826667	0.022	0.0113333	0.00466667	0.000666667	0.00266667
0.65	0.7	0.95	0	0.06	0	0	1.35609	1.54783	0.402918	1.41864	1.63134	1.77971	0.0276	0.0426667	0.0133333	0.0353333	0.0173333	0.0293333
0.65	0.85	0.95	0	0.06	0	0	1.35609	0.903746	1.09973	1.36234	1.50704	1.90758	0.0185333	0.00866667	0.00866667	0.014	0.0513333	0.01
0.7	0.825	0.825	0	0.15	0	0	1.35588	1.25908	1.57463	1.02949	1.42817	1.48803	0.0138667	0.0186667	0.004	0.0446667	0.00133333	0.000666667
0.65	0.8	0.9	0	0.09	0	0	1.35583	1.44846	1.95082	1.47742	0.362888	1.53957	0.0156	0.0213333	0.00533333	0.0213333	0.022	0.008
0.7	0.95	0.825	0	0.09	0	0	1.3556	1.24586	1.09956	1.65313	1.28044	1.499	0.00533333	0.00866667	0.012	0.00133333	0.004	0.000666667
0.65	0.775	0.825	0	0.03	0	0	1.35557	1.65661	1.4725	1.15483	1.19218	1.30171	0.00706667	0.00666667	0.0213333	0.00333333	0.00266667	0.00133333
0.675	0.95	0.85	0	0.12	0	0	1.35495	1.69487	0.467346	1.84705	1.35721	1.40825	0.0613333	0.00333333	0.142667	0.00133333	0.0126667	0.146667
0.7	0.875	0.9	0	0.15	0	0	1.35493	1.33542	1.9606	1.18553	1.19185	1.10125	0.0402667	0.158	0.00133333	0	0.00133333	0.0406667
0.75	0.7	0.875	0	0.06	0	0	1.35475	0.011447	1.74719	1.54701	1.66613	1.80198	0.0694667	0.268667	0.018	0.002	0.0286667	0.03
0.65	0.75	0.875	0	0.105	0	0	1.3545	1.85521	1.8082	0	1.79541	1.31369	0.0732	0.03	0.004	0.308	0.00466667	0.0193333
0.775	0.775	0.925	0	0.06	0	0	1.3544	1.63355	0.421747	1.60518	1.49019	1.62133	0	0	0	0	0	0
0.725	0.7	0.825	0	0.135	0	0	1.35392	1.17554	1.39185	1.21655	1.50392	1.48174	0.0174667	0.014	0.01	0.0253333	0.0166667	0.0213333
0.65	0.8	0.875	0	0.045	0	0	1.3535	1.53631	1.36409	0.941781	1.21658	1.70873	0.0197333	0.00533333	0.0333333	0.0406667	0.014	0.00533333
0.775	0.775	0.825	0	0.06	0	0	1.35265	1.43254	1.38121	1.40675	1.15245	1.39031	0	0	0	0	0	0
0.65	0.875	0.9	0	0.09	0	0	1.35185	1.51768	1.60975	1.32593	1.26367	1.04223	0.032	0.00266667	0.00533333	0.000666667	0.0413333	0.11
0.7	0.75	0.825	0	0.12	0	0	1.35178	1.60165	1.55134	1.33895	0.970601	1.29637	0.0217333	0.006	0.0106667	0.00133333	0.0773333	0.0133333
0.75	0.875	0.95	0	0.06	0	0	1.35118	1.20496	1.28722	1.13991	1.73229	1.39153	0.0149333	0.00266667	0.002	0.00266667	0.00266667	0.0646667
0.65	0.7	0.925	0	0.075	0	0	1.35096	1.84596	1.67231	1.60346	1.45054	0.182537	0.0672	0.014	0.0213333	0.016	0.0466667	0.238
0.75	0.925	0.875	0	0.075	0	0	1.35076	0.846729	1.13636	1.30705	1.59997	1.86367	0.0004	0.00133333	0	0	0.000666667	0
0.7	0.65	0.9	0	0.06	0	0	1.34919	1.09362	1.69473	1.28322	1.45098	1.22338	0.0444	0.0113333	0.00266667	0.0246667	0.145333	0.038
0.65	0.7	0.9	0	0.045	0	0	1.34916	1.46729	1.29298	1.1623	1.32577	1.49747	0.0149333	0.0113333	0.04	0.00533333	0.008	0.01
0.675	0.75	0.85	0	0.045	0	0	1.3491	1.95599	0.841691	1.26844	1.56222	1.11713	0.0546667	0.008	0.168	0.00933333	0.0166667	0.0713333
0.675	0.925	0.875	0	0.15	0	0	1.34904	1.32761	1.7498	1.12773	0.79613	1.74393	0.0177333	0.00133333	0.00266667	0.0253333	0.0566667	0.00266667
0.775	0.7	0.875	0	0.09	0	0	1.34872	1.74421	1.16439	1.00963	1.25991	1.56548	0.0213333	0.0166667	0.00933333	0.0573333	0.0106667	0.0126667
0.7	0.675	0.825	0	0.135	0	0	1.34862	1.16807	1.03476	1.33752	1.60519	1.59757	0.0150667	0.0133333	0.0113333	0.0146667	0.0173333	0.0186667
0.75	0.925	0.85	0	0.075	0	0	1.34825	1.53662	1.06664	1.67231	1.3168	1.1489	0.0008	0	0	0	0.004	0
0.7	0.75	0.875	0	0.06	0	0	1.34807	1.08813	1.46479	1.555	2.02528	0.607177	0.00893333	0.00466667	0.0173333	0.00333333	0.008	0.0113333
0.775	0.7	0.95	0	0.105	0	0	1.3479	1.82494	1.07879	1.26359	1.28992	1.28225	0.032	0.0266667	0.01	0.036	0.0473333	0.04
0.7	0.875	0.85	0	0.105	0	0	1.34782	1.09467	1.16783	1.08611	1.98941	1.4011	0.0505333	0.0753333	0.0846667	0.0146667	0.00933333	0.0686667
0.7	0.75	0.9	0	0.09	0	0	1.34705	1.49771	1.05696	0.928252	1.80628	1.44607	0.02	0.036	0.0193333	0.0113333	0.00933333	0.024
0.725	0.725	0.85	0	0.12	0	0	1.34612	1.4844	1.70614	1.24047	1.08025	1.21932	0.02	0.0106667	0.0186667	0.0413333	0.006	0.0233333
0.65	0.9	0.875	0	0.105	0	0	1.34478	0.644823	1.2973	1.6274	2.00886	1.14551	0.0109333	0.018	0.01	0.00733333	0.00933333	0.01
0.65	0.775	0.925	0	0.09	0	0	1.34476	1.42135	1.45073	1.77359	2.07812	0	0.0633333	0.026	0.0126667	0.012	0.00266667	0.263333
0.775	0.675	0.875	0	0.09	0	0	1.34474	1.7273	1.44088	0.764047	1.11644	1.67502	0.02	0.00933333	0.00533333	0.00333333	0.016	0.066
0.7	0.7	0.825	0	0.12	0	0	1.34464	1.56693	1.70238	1.16034	1.11264	1.18092	0.0457333	0.0153333	0.0106667	0.084	0.101333	0.0173333
0.65	0.675	0.85	0	0.09	0	0	1.34441	1.50653	1.73222	0	1.71898	1.76433	0.0733333	0.0133333	0.00933333	0.32	0.0146667	0.00933333
0.725	0.675	0.825	0	0.135	0	0	1.34437	0.917095	1.36059	1.24819	1.71858	1.4774	0.00986667	0.0133333	0.01	0.0166667	0.00733333	0.002
0.675	0.675	0.875	0	0.06	0	0	1.34414	1.19039	1.96019	0.437297	1.81583	1.31698	0.0170667	0.01	0.00933333	0.0233333	0.00933333	0.0333333
0.675	0.725	0.825	0	0.15	0	0	1.34362	1.72608	1.26525	1.60587	1.54989	0.571037	0.0509333	0.01	0.022	0.008	0.018	0.196667
0.75	0.95	0.85	0	0.075	0	0	1.34359	1.24923	1.17927	1.12401	1.35093	1.8145	0.000266667	0.000666667	0.000666667	0	0	0
0.725	0.7	0.85	0	0.15	0	0	1.34342	1.05961	1.35564	1.00536	1.60735	1.68912	0.0310667	0.014	0.0286667	0.0813333	0.0226667	0.00866667
0.75	0.725	0.875	0	0.03	0	0	1.34325	1.45406	1.00088	0.885918	1.67459	1.70079	0.0349333	0.00333333	0.00133333	0.162667	0.00266667	0.00466667
0.75	0.95	0.9	0	0.09	0	0	1.34308	1.22122	1.49385	0.996337	1.2752	1.72878	0.00106667	0.004	0.000666667	0.000666667	0	0
0.7	0.7	0.925	0	0.15	0	0	1.34216	1.38366	1.23199	1.17437	1.31135	1.60943	0.0545333	0.0393333	0.0246667	0.127333	0.0526667	0.0286667
0.675	0.9	0.875	0	0.15	0	0	1.34208	0.834115	1.42645	1.49164	1.43936	1.51885	0.0749333	0.228667	0.0753333	0.02	0.024	0.0266667
0.775	0.8	0.95	0	0.06	0	0	1.34171	1.60275	0.509088	1.64331	1.58671	1.3667	0	0	0	0	0	0
0.675	0.775	0.825	0	0.03	0	0	1.34128	1.494	1.28391	1.74921	1.07019	1.10907	0.0348	0.00866667	0.00666667	0.00466667	0.109333	0.0446667
0.675	0.8	0.875	0	0.075	0	0	1.34114	1.25012	1.04123	1.58028	2.01629	0.817769	0.0169333	0.004	0.00666667	0.014	0.00866667	0.0513333
0.675	0.65	0.825	0	0.03	0	0	1.34097	0.632517	1.6789	1.43687	1.54901	1.40756	0.0109333	0.0186667	0.00733333	0.014	0.00533333	0.00933333
0.775	0.85	0.85	0	0.06	0	0	1.3409	1.26525	0.859778	1.363	1.62122	1.59524	0	0	0	0	0	0
0.7	0.7	0.825	0	0.09	0	0	1.33982	1.2065	1.19553	1.57121	1.32743	1.39845	0.0164	0.0126667	0.0133333	0.0193333	0.0113333	0.0253333
0.7	0.875	0.825	0	0.15	0	0	1.33968	1.32662	0.927299	1.85176	0.940354	1.65238	0.0044	0.00466667	0.00533333	0.00333333	0.008	0.000666667
0.675	0.775	0.825	0	0.075	0	0	1.33957	0.828597	1.65229	1.71821	1.75135	0.747423	0.0142667	0.034	0.00266667	0.00666667	0.00666667	0.0213333
0.65	0.725	0.9	0	0.045	0	0	1.3394	0.562796	1.66468	1.16816	1.67368	1.62765	0.0177333	0.0386667	0.008	0.00866667	0.0146667	0.0186667
0.725	0.65	0.875	0	0.12	0	0	1.33921	0.840678	1.54851	1.34171	1.40341	1.56175	0.0269333	0.00333333	0.0266667	0.0273333	0.00733333	0.07
0.7	0.725	0.9	0	0.105	0	0	1.33917	1.28528	1.31226	0.637433	1.58023	1.88064	0.0408	0.0353333	0.0746667	0.0726667	0.00866667	0.0126667
0.775	0.875	0.8	0	0.075	0	0	1.33822	1.37619	1.17546	1.32409	1.37914	1.43624	0	0	0	0	0	0
0.65	0.775	0.875	0	0.15	0	0	1.33799	1.47431	1.63754	1.59068	0	1.98741	0.066	0.0113333	0.0193333	0.0173333	0.276	0.006
0.775	0.85	0.8	0	0.105	0	0	1.33786	1.2901	1.36677	1.39841	1.36476	1.26924	0	0	0	0	0	0
0.725	0.65	0.9	0	0.09	0	0	1.33749	0.81808	1.11393	1.41269	1.64064	1.70208	0.0544	0.088	0.0113333	0.096	0.0693333	0.00733333
0.775	0.65	0.825	0	0.06	0	0	1.33726	1.53061	1.29339	0.98627	1.39197	1.48406	0.0032	0.002	0	0.00133333	0.00333333	0.00933333
0.775	0.925	0.925	0	0.075	0	0	1.33586	1.11966	0.683642	1.44958	1.71189	1.71453	0	0	0	0	0	0
0.65	0.9	0.85	0	0.06	0	0	1.33585	1.02071	1.27226	1.07921	1.80584	1.50125	0.00666667	0.00466667	0.00266667	0.0173333	0.00333333	0.00533333
0.775	0.725	0.9	0	0.06	0	0	1.33538	1.77317	0.345491	1.48886	1.44153	1.62787	0.0032	0	0	0.00933333	0.00133333	0.00533333
0.675	0.9	0.95	0	0.105	0	0	1.33527	1.07043	1.24434	1.3227	1.59834	1.44054	0.0412	0.006	0.068	0.124667	0.004	0.00333333
0.7	0.65	0.85	0	0.12	0	0	1.33515	1.4079	0.554891	1.88057	1.37625	1.45615	0.0274667	0.00733333	0.0146667	0.00933333	0.0106667	0.0953333
0.75	0.875	0.8	0	0.15	0	0	1.33465	1.37295	1.27315	1.41129	1.34002	1.27583	0.0004	0.00133333	0	0.000666667	0	0
0.65	0.675	0.925	0	0.135	0	0	1.33387	0.979121	0	1.97727	1.8489	1.86407	0.0877333	0.0366667	0.301333	0.00866667	0.0666667	0.0253333
0.65	0.925	0.925	0	0.15	0	0	1.33381	0.935729	1.26159	1.5492	1.59488	1.32765	0.0601333	0.0133333	0.018	0.058	0.0373333	0.174
0.75	0.75	0.85	0	0.03	0	0	1.33379	1.53708	0.901495	1.18342	1.17803	1.86894	0.000133333	0.000666667	0	0	0	0
0.725	0.725	0.85	0	0.09	0	0	1.3323	1.29376	1.75961	1.42049	1.71118	0.47646	0.00773333	0.00866667	0.00666667	0.00933333	0.00666667	0.00733333
0.775	0.675	0.85	0	0.09	0	0	1.3323	1.49221	1.49205	1.12378	0.897945	1.6555	0.00413333	0.00466667	0.00533333	0.00133333	0.00933333	0
0.7	0.75	0.85	0	0.12	0	0	1.33194	1.39823	1.65156	1.07165	0.943182	1.59509	0.0757333	0.0873333	0.006	0.000666667	0.283333	0.00133333
0.675	0.75	0.825	0	0.045	0	0	1.3317	0.903151	1.30186	1.20462	1.77908	1.46979	0.0245333	0.0446667	0.00866667	0.058	0.01	0.00133333
0.675	0.675	0.825	0	0.03	0	0	1.33165	1.33386	1.2617	1.69323	0.867298	1.50217	0.0145333	0.028	0.0106667	0.0106667	0.0133333	0.01
0.675	0.9	0.9	0	0.105	0	0	1.3316	1.15029	1.37117	2.07306	1.05406	1.00943	0.0209333	0.00266667	0.008	0.006	0.0666667	0.0213333
0.65	0.675	0.9	0	0.105	0	0	1.33158	1.63075	0	1.90288	1.16021	1.96403	0.0925333	0.0373333	0.35	0.0186667	0.034	0.0226667
0.7	0.85	0.85	0	0.105	0	0	1.33106	0.887273	0.921292	1.89236	1.96964	0.984744	0.0269333	0.00266667	0.120667	0.00266667	0.002	0.00666667
0.775	0.8	0.825	0	0.075	0	0	1.33079	1.33961	1.46148	1.55664	0.917512	1.37873	0	0	0	0	0	0
0.675	0.75	0.925	0	0.075	0	0	1.33064	2.04734	0.122808	0.961151	1.89488	1.62701	0.0264	0.00733333	0.00933333	0.0113333	0.032	0.072
0.75	0.85	0.8	0	0.105	0	0	1.3302	1.44723	1.28106	1.25272	1.3793	1.29068	0.0012	0	0.002	0.00266667	0.000666667	0.000666667
0.675	0.8	0.825	0	0.075	0	0	1.33012	0.235485	1.88926	1.23725	1.82462	1.46396	0.0777333	0.351333	0.00533333	0.0266667	0.00333333	0.002
0.725	0.65	0.825	0	0.135	0	0	1.32974	1.50031	1.16848	1.29074	1.39735	1.29184	0.0124	0.00666667	0.00933333	0.0153333	0.014	0.0166667
0.675	0.65	0.925	0	0.06	0	0	1.32966	1.96306	1.04964	1.79738	0.853255	0.984975	0.0417333	0.0293333	0.0413333	0.0206667	0.0333333	0.084
0.775	0.65	0.9	0	0.075	0	0	1.32953	1.65416	0.816008	0.652209	1.79118	1.73409	0.00613333	0.002	0.004	0.016	0.004	0.00466667
0.675	0.95	0.825	0	0.135	0	0	1.32923	1.03753	1.16075	1.59026	1.40577	1.45184	0.0413333	0.0146667	0.120667	0.002	0.01	0.0593333
0.65	0.825	0.95	0	0.135	0	0	1.32886	0	1.67942	1.51636	1.61579	1.83276	0.118667	0.382667	0.0846667	0.0313333	0.00666667	0.088
0.775	0.7	0.85	0	0.06	0	0	1.32786	0.967273	1.54128	1.21205	1.50188	1.41681	0.0332	0.0973333	0.00533333	0.0313333	0.006	0.026
0.675	0.7	0.825	0	0.075	0	0	1.32718	1.18715	1.3585	1.3914	0.960045	1.73883	0.0269333	0.0266667	0.0166667	0.0133333	0.07	0.008
0.675	0.65	0.925	0	0.075	0	0	1.32714	1.52572	1.50731	1.20901	1.28943	1.10422	0.0572	0.143333	0.0446667	0.006	0.0406667	0.0513333
0.775	0.875	0.8	0	0.09	0	0	1.32712	1.25147	1.34886	1.33559	1.30676	1.39293	0	0	0	0	0	0
0.75	0.95	0.8	0	0.135	0	0	1.32655	1.30565	1.3377	1.23003	1.48096	1.27842	0.000933333	0	0.000666667	0.004	0	0
0.675	0.775	0.85	0	0.09	0	0	1.32622	1.34702	0.729894	1.43978	1.52424	1.59015	0.00826667	0.004	0.01	0.0186667	0.00333333	0.00533333
0.675	0.725	0.95	0	0.135	0	0	1.3262	0.00744933	1.96127	1.6765	1.9791	1.00667	0.0817333	0.277333	0.02	0.032	0.032	0.0473333
0.65	0.875	0.925	0	0.105	0	0	1.32593	0.977961	1.56092	1.11797	1.55593	1.41686	0.022	0.0406667	0.034	0.00333333	0.00866667	0.0233333
0.675	0.75	0.95	0	0.105	0	0	1.32572	0	2.08569	1.51117	1.19194	1.83979	0.0752	0.278	0.014	0.0273333	0.028	0.0286667
0.65	0.925	0.9	0	0.075	0	0	1.32522	1.28085	1.53429	0.843323	1.72642	1.24122	0.0032	0.00533333	0.004	0.00266667	0.000666667	0.00333333
0.7	0.7	0.875	0	0.12	0	0	1.32505	1.69126	1.62887	0.753332	1.04847	1.5033	0.0394667	0.0106667	0.0646667	0.074	0.0153333	0.0326667
0.675	0.675	0.9	0	0.12	0	0	1.32497	1.7845	1.29111	1.32269	1.21222	1.01434	0.0601333	0.0153333	0.03	0.066	0.106	0.0833333
0.7	0.65	0.9	0	0.09	0	0	1.3245	1.22724	1.1062	1.41277	1.31615	1.56016	0.0204	0.00733333	0.00733333	0.022	0.0566667	0.00866667
0.65	0.7	0.825	0	0.06	0	0	1.32414	1.38709	1.57758	0.589463	1.50137	1.56523	0.0309333	0.0126667	0.008	0.11	0.0133333	0.0106667
0.675	0.825	0.95	0	0.135	0	0	1.32334	1.83301	1.60716	0	1.7585	1.41805	0.0772	0.012	0.008	0.296667	0.068	0.00133333
0.675	0.725	0.825	0	0.12	0	0	1.32249	1.1942	1.71151	1.19153	1.11049	1.40473	0.044	0.0226667	0.0146667	0.076	0.09	0.0166667
0.65	0.925	0.95	0	0.075	0	0	1.32245	1.28236	1.34673	1.33195	1.35673	1.29448	0.0342667	0.018	0.026	0.0733333	0.0166667	0.0373333
0.675	0.65	0.9	0	0.06	0	0	1.32164	1.21749	1.5633	0.681438	1.38935	1.75661	0.0417333	0.106	0.048	0.00466667	0.0346667	0.0153333
0.7	0.75	0.825	0	0.06	0	0	1.32149	1.55789	1.2179	0.930061	1.49912	1.40245	0.0257333	0.0286667	0.00266667	0.0853333	0.00533333	0.00666667
0.675	0.725	0.825	0	0.105	0	0	1.32133	1.04123	1.43239	1.4952	1.12096	1.51686	0.0382667	0.120667	0.0273333	0.0106667	0.0146667	0.018
0.75	0.95	0.825	0	0.075	0	0	1.32098	1.11645	1.23168	1.51676	1.53082	1.2092	0.000133333	0	0	0	0.000666667	0
0.7	0.8	0.85	0	0.09	0	0	1.32062	1.19619	0.927418	1.23235	1.75344	1.49369	0.0713333	0.0393333	0.0393333	0.166667	0.0306667	0.0806667
0.75	0.85	0.9	0	0.06	0	0	1.32044	1.02228	1.35008	1.16983	1.71431	1.34571	0.000266667	0	0	0	0.000666667	0.000666667
0.675	0.7	0.925	0	0.09	0	0	1.32037	1.14453	1.66131	1.57607	0.37697	1.84295	0.0578667	0.0353333	0.0386667	0.0946667	0.098	0.0226667
0.7	0.775	0.875	0	0.09	0	0	1.31969	0.565481	1.91374	1.66238	1.18544	1.27141	0.00893333	0.018	0	0.00133333	0.00866667	0.0166667
0.675	0.9	0.875	0	0.105	0	0	1.31946	2.0464	0.60122	1.47117	0.913251	1.56527	0.0349333	0.002	0.032	0.006	0.038	0.0966667
0.7	0.85	0.825	0	0.09	0	0	1.31941	0.997323	1.44957	1.7676	1.02766	1.35489	0.0510667	0.0593333	0.016	0.008	0.165333	0.00666667
0.725	0.725	0.85	0	0.06	0	0	1.31914	0.740254	1.82908	1.39575	1.07897	1.55164	0.012	0.00333333	0.006	0.00866667	0.036	0.006
0.7	0.925	0.825	0	0.135	0	0	1.3181	1.01066	1.67697	1.45107	1.44271	1.00911	0.006	0.002	0.004	0.00133333	0.0146667	0.008
0.65	0.8	0.95	0	0.06	0	0	1.31795	1.01847	1.28474	1.2876	1.39453	1.60439	0.0346667	0.0273333	0.0206667	0.0486667	0.0493333	0.0273333
0.675	0.95	0.9	0	0.15	0	0	1.31787	1.06733	1.41687	1.54544	1.34617	1.21351	0.0468	0.052	0.124667	0.0113333	0.04	0.006
0.65	0.875	0.925	0	0.06	0	0	1.31721	1.09509	1.25618	1.26932	1.5013	1.46416	0.0246667	0.026	0.00666667	0.00733333	0.0233333	0.06
0.675	0.725	0.925	0	0.135	0	0	1.31701	0.755169	1.36148	1.35606	1.37823	1.73411	0.0345333	0.078	0.0246667	0.028	0.0206667	0.0213333
0.75	0.925	0.8	0	0.12	0	0	1.31692	1.27561	1.40915	1.31517	1.19962	1.38505	0.000933333	0.00133333	0	0.000666667	0	0.00266667
0.75	0.775	0.95	0	0.045	0	0	1.31676	1.07404	1.00708	1.2761	1.48573	1.74083	0.00453333	0.004	0.008	0.00866667	0.00133333	0.000666667
0.65	0.825	0.9	0	0.045	0	0	1.31672	0.665041	1.28681	1.3161	1.86946	1.44619	0.008	0.00266667	0.006	0.00866667	0.00733333	0.0153333
0.65	0.725	0.875	0	0.12	0	0	1.31668	0.0151078	1.37576	1.90032	1.80771	1.48452	0.0696	0.287333	0.028	0.0193333	0.00866667	0.00466667
0.7	0.9	0.825	0	0.135	0	0	1.31622	1.2808	1.3541	1.14316	1.12918	1.67388	0.0182667	0.0153333	0.002	0.0313333	0.034	0.00866667
0.775	0.8	0.925	0	0.06	0	0	1.31606	1.67637	0.396712	1.64698	1.26844	1.59182	0	0	0	0	0	0
0.675	0.85	0.925	0	0.12	0	0	1.31535	1.91086	1.00696	1.41387	1.46822	0.77684	0.0710667	0.00866667	0.0473333	0.212667	0.00866667	0.078
0.7	0.85	0.925	0	0.105	0	0	1.31528	0.902705	1.5464	1.35744	0.914878	1.85499	0.0432	0.0146667	0.0893333	0.00333333	0.084	0.0246667
0.75	0.875	0.925	0	0.09	0	0	1.31513	0	1.21987	1.49336	1.91882	1.94358	0.0844	0.419333	0.00266667	0	0	0
0.675	0.725	0.85	0	0.12	0	0	1.315	1.18186	1.49675	1.01018	2.07109	0.815135	0.0510667	0.01	0.0353333	0.14	0.012	0.058
0.725	0.725	0.85	0	0.075	0	0	1.31426	1.61948	1.27041	0.818328	1.06415	1.79893	0.0365333	0.012	0.092	0.0166667	0.0493333	0.0126667
0.675	0.775	0.9	0	0.15	0	0	1.31411	1.50653	1.68705	0.755714	1.04413	1.57716	0.0229333	0.0253333	0.008	0.0246667	0.0226667	0.034
0.75	0.75	0.85	0	0	0	-0.045	1.31397	1.49724	0.691016	1.21109	1.45344	1.71707	0.1376	0.056	0.349333	0.176667	0.0773333	0.0286667
0.675	0.925	0.825	0	0.105	0	0	1.31346	1.40506	1.30174	1.23855	1.70636	0.915599	0.0478667	0.00533333	0.0133333	0.0266667	0.00333333	0.190667
0.675	0.775	0.875	0	0.075	0	0	1.31318	1.07463	1.53703	0.753449	1.94172	1.25906	0.0154667	0.00933333	0.00133333	0.0513333	0.00866667	0.00666667
0.65	0.675	0.9	0	0.045	0	0	1.31295	1.39772	1.19981	1.01374	1.22889	1.72458	0.0178667	0.0253333	0.00466667	0.0206667	0.0266667	0.012
0.7	0.725	0.825	0	0.045	0	0	1.31266	1.39101	1.29193	1.48621	1.32858	1.06556	0.0144	0.0166667	0.00333333	0.00666667	0.0153333	0.03
0.775	0.825	0.85	0	0.06	0	0	1.31247	1.43503	0.413841	1.50333	1.63987	1.57029	0	0	0	0	0	0
0.675	0.825	0.825	0	0.06	0	0	1.31226	1.55379	1.87714	0.697456	0.984769	1.44816	0.0361333	0.002	0.006	0.138667	0.0253333	0.00866667
0.725	0.95	0.825	0	0.15	0	0	1.31207	1.59736	1.22024	1.55274	1.026	1.16401	0.00506667	0.00333333	0.004	0.00333333	0.006	0.00866667
0.675	0.85	0.875	0	0.09	0	0	1.31198	0.837567	1.35823	1.36521	1.83072	1.16816	0.0164	0.0613333	0.002	0.00466667	0.00133333	0.0126667
0.7	0.775	0.875	0	0.105	0	0	1.31189	1.67998	1.91213	0.627365	1.69314	0.646836	0.0476	0.062	0.00933333	0.143333	0.0126667	0.0106667
0.7	0.65	0.825	0	0.06	0	0	1.31165	1.51327	1.17002	1.74559	0.64365	1.48574	0.0290667	0.00866667	0.109333	0.004	0.0146667	0.00866667
0.75	0.825	0.875	0	0.045	0	0	1.31156	1.2721	1.028	1.35177	1.45733	1.44862	0.000133333	0	0	0.000666667	0	0
0.725	0.95	0.825	0	0.105	0	0	1.31125	1.32556	1.29874	1.32574	1.37591	1.23032	0.0149333	0.044	0.006	0.006	0.00133333	0.0173333
0.75	0.875	0.825	0	0.06	0	0	1.31085	1.40898	0.888654	1.27078	1.44775	1.53806	0.0004	0.000666667	0.000666667	0	0.000666667	0
0.675	0.7	0.9	0	0.09	0	0	1.31062	1.28586	1.69606	0.996637	1.56102	1.01352	0.0566667	0.074	0.0313333	0.115333	0.012	0.0506667
0.725	0.675	0.85	0	0.15	0	0	1.31018	1.0943	1.38348	1.46727	1.21945	1.38639	0.0354667	0.07	0.038	0.00933333	0.0433333	0.0166667
0.75	0.95	0.875	0	0.075	0	0	1.30948	1.28322	1.33735	1.0206	1.36418	1.54206	0.000133333	0	0	0.000666667	0	0
0.75	0.75	0.825	0	0.03	0	0	1.30931	1.51255	0.501264	1.51924	1.51134	1.50216	0.0008	0.004	0	0	0	0
0.675	0.925	0.9	0	0.105	0	0	1.30902	1.16628	1.29539	1.46669	1.2867	1.33004	0.0166667	0.00866667	0.00333333	0.0206667	0.008	0.0426667
0.75	0.875	0.8	0	0.105	0	0	1.30895	1.41249	1.31979	1.24918	1.19771	1.36558	0.00226667	0.00133333	0	0.00333333	0.00666667	0
0.65	0.65	0.925	0	0.075	0	0	1.30789	1.45276	1.69884	1.54332	1.84046	0.00404255	0.0776	0.0146667	0.00666667	0.046	0.0406667	0.28
0.7	0.8	0.85	0	0.105	0	0	1.30776	1.84798	1.46339	1.55213	0.820652	0.854666	0.0416	0.01	0.002	0.0473333	0.002	0.146667
0.675	0.7	0.95	0	0.12	0	0	1.30752	1.63832	1.1838	1.42753	1.25827	1.0297	0.0797333	0.052	0.0746667	0.0686667	0.0886667	0.114667
0.775	0.875	0.8	0	0.12	0	0	1.30718	1.28736	1.33228	1.30271	1.34989	1.26367	0	0	0	0	0	0
0.75	0.8	0.825	0	0.03	0	0	1.30716	1.25416	1.64495	0.727331	1.20724	1.7021	0.000666667	0.000666667	0	0	0	0.00266667
0.75	0.7	0.95	0	0.06	0	0	1.307	1.66298	0.66934	1.31942	1.59394	1.28934	0.0302667	0.0133333	0.00733333	0.0453333	0.0113333	0.074
0.65	0.825	0.875	0	0.045	0	0	1.30695	1.24239	1.34347	0.978069	1.4677	1.5031	0.0152	0.00266667	0.0113333	0.00266667	0.0433333	0.016
0.775	0.725	0.825	0	0.045	0	0	1.30678	1.37197	1.29938	1.40633	1.30583	1.15039	0.000133333	0	0.000666667	0	0	0
0.725	0.675	0.825	0	0.075	0	0	1.30658	1.06203	1.57983	1.39974	1.3741	1.11717	0.0197333	0.0393333	0.0173333	0.00533333	0.0273333	0.00933333
0.75	0.725	0.85	0	0.03	0	0	1.30633	1.80426	0.755182	1.35565	1.08076	1.5358	0.00333333	0.00466667	0.000666667	0.00133333	0.000666667	0.00933333
0.65	0.775	0.925	0	0.06	0	0	1.30616	0.69478	1.34774	1.09411	1.66373	1.73043	0.0278667	0.006	0.08	0.0353333	0.00933333	0.00866667
0.725	0.65	0.95	0	0.15	0	0	1.30614	1.45034	1.34183	1.12712	1.13412	1.47727	0.082	0.0113333	0.190667	0.0113333	0.0973333	0.0993333
0.7	0.75	0.925	0	0.135	0	0	1.30612	0.853488	1.9197	1.09653	1.55147	1.10942	0.0510667	0.0733333	0.00933333	0.0646667	0.0133333	0.0946667
0.75	0.9	0.825	0	0.09	0	0	1.3061	1.00172	1.0672	1.544	1.49669	1.42087	0.000933333	0.002	0.000666667	0.000666667	0	0.00133333
0.7	0.675	0.95	0	0.09	0	0	1.30475	0.92324	2.07937	0.9782	1.46883	1.0741	0.0346667	0.0426667	0.0433333	0.058	0.00933333	0.02
0.775	0.7	0.85	0	0.105	0	0	1.30424	1.65015	1.25123	1.04198	1.04266	1.5352	0.01	0.008	0.0126667	0.018	0.002	0.00933333
0.75	0.925	0.95	0	0.15	0	0	1.30405	1.55257	0	1.27479	1.76071	1.93216	0.0573333	0.00266667	0.279333	0.00133333	0.000666667	0.00266667
0.675	0.925	0.85	0	0.12	0	0	1.30399	1.69833	0.735749	1.17127	1.43494	1.47966	0.0190667	0.012	0.0106667	0.0146667	0.056	0.002
0.75	0.65	0.925	0	0.045	0	0	1.3033	1.86738	0.341785	1.44901	1.2824	1.57594	0.0124	0.00466667	0.00933333	0.0146667	0.0193333	0.014
0.75	0.875	0.875	0	0.06	0	0	1.30294	1.23804	1.33208	1.07093	1.46541	1.40826	0.000133333	0	0	0	0	0.000666667
0.65	0.7	0.95	0	0.15	0	0	1.30292	1.86373	0	1.21325	1.64632	1.79133	0.122667	0.082	0.336667	0.0873333	0.0673333	0.04
0.725	0.675	0.875	0	0.09	0	0	1.30279	1.83474	1.27568	1.24622	1.42019	0.737123	0.0482667	0.006	0.0146667	0.0166667	0.0446667	0.159333
0.725	0.675	0.85	0	0.06	0	0	1.30266	0.770441	1.44988	1.10085	1.62955	1.56259	0.0176	0.0453333	0.00266667	0.008	0.00333333	0.0286667
0.75	0.85	0.8	0	0.15	0	0	1.3026	1.37647	1.31584	1.338	1.26591	1.21676	0.00133333	0	0	0	0.00533333	0.00133333
0.75	0.825	0.9	0	0.045	0	0	1.30237	1.0772	0.871664	1.4891	1.57643	1.49746	0.00186667	0.000666667	0	0	0.00266667	0.006
0.75	0.875	0.8	0	0.135	0	0	1.30235	1.34519	1.37533	1.35768	1.28057	1.15298	0.000666667	0.000666667	0.00266667	0	0	0
0.7	0.75	0.95	0	0.075	0	0	1.3022	1.83009	1.25554	1.0694	1.44161	0.914364	0.0130667	0.00666667	0.00266667	0.006	0.0133333	0.0366667
0.675	0.825	0.825	0	0.105	0	0	1.30217	1.29173	0.914534	1.45215	1.12212	1.73032	0.0301333	0.0113333	0.118	0.0113333	0.008	0.002
0.675	0.725	0.925	0	0.15	0	0	1.30206	1.61528	1.72176	0.594997	1.59356	0.984691	0.0974667	0.0613333	0.02	0.180667	0.0313333	0.194
0.775	0.825	0.8	0	0.09	0	0	1.30179	1.2591	1.31679	1.33429	1.32471	1.27403	0	0	0	0	0	0
0.725	0.65	0.925	0	0.105	0	0	1.30168	0.71584	1.31401	1.61177	1.38559	1.4812	0.0757333	0.0726667	0.0253333	0.062	0.058	0.160667
0.675	0.775	0.95	0	0.12	0	0	1.30153	1.81446	1.52305	0	1.74445	1.4257	0.0862667	0.0933333	0.018	0.299333	0.00533333	0.0153333
0.7	0.725	0.825	0	0.06	0	0	1.3015	1.19123	1.19664	1.29561	1.3148	1.50919	0.0432	0.02	0.098	0.0653333	0.028	0.00466667
0.725	0.675	0.9	0	0.075	0	0	1.30129	1.00392	1.23626	1.064	1.76914	1.43309	0.0532	0.0466667	0.056	0.0106667	0.0126667	0.14
0.7	0.75	0.85	0	0.15	0	0	1.30119	1.53043	1.23653	0.535912	1.52059	1.68247	0.0157333	0.0206667	0.014	0.0153333	0.014	0.0146667
0.7	0.675	0.85	0	0.075	0	0	1.30115	1.01738	1.63273	1.48772	1.12368	1.24422	0.0269333	0.0146667	0.042	0.0233333	0.044	0.0106667
0.775	0.7	0.825	0	0.045	0	0	1.30076	1.34199	1.25123	1.2985	1.22386	1.38821	0.0056	0.002	0.0126667	0.00466667	0.00533333	0.00333333
0.7	0.8	0.875	0	0.15	0	0	1.30034	1.714	0.824459	1.04058	1.24162	1.68105	0.0785333	0.0326667	0.323333	0.006	0.0146667	0.016
0.75	0.675	0.875	0	0.03	0	0	1.30019	1.77328	1.08355	1.27043	1.05826	1.31543	0.00893333	0.014	0.000666667	0.00866667	0.018	0.00333333
0.75	0.7	0.85	0	0.03	0	0	1.29978	1.63725	0.623138	1.70331	1.25879	1.27642	0.00373333	0.008	0.00133333	0.00266667	0.006	0.000666667
0.675	0.65	0.875	0	0.075	0	0	1.2996	1.26857	1.38367	1.25836	1.48889	1.0985	0.0289333	0.0766667	0.02	0.022	0.0106667	0.0153333
0.65	0.9	0.875	0	0.06	0	0	1.29908	1.15372	0.883637	1.43294	1.43102	1.5941	0.00893333	0.00866667	0.0213333	0.004	0.00333333	0.00733333
0.675	0.7	0.85	0	0.075	0	0	1.29859	1.70218	1.04551	0.992801	1.15014	1.60231	0.0625333	0.014	0.117333	0.0693333	0.096	0.016
0.675	0.65	0.925	0	0.135	0	0	1.29855	1.37427	1.20789	0.895468	1.74059	1.27454	0.0638667	0.0633333	0.0866667	0.00666667	0.0773333	0.0853333
0.7	0.8	0.825	0	0.075	0	0	1.29822	1.2584	1.14121	1.07055	1.5215	1.49942	0.00453333	0.00733333	0.000666667	0.00133333	0.00533333	0.008
0.675	0.825	0.85	0	0.045	0	0	1.29804	1.32543	1.16371	1.44218	0.934945	1.62392	0.0149333	0.000666667	0.008	0.000666667	0.054	0.0113333
0.675	0.7	0.925	0	0.12	0	0	1.29775	1.67423	1.11986	0.856777	1.07148	1.76643	0.0473333	0.0113333	0.052	0.108667	0.046	0.0186667
0.75	0.85	0.8	0	0.12	0	0	1.29761	1.23721	1.3572	1.39418	1.31086	1.1886	0	0	0	0	0	0
0.775	0.7	0.9	0	0.06	0	0	1.29738	1.81713	0.38485	1.01187	1.53068	1.74237	0.0169333	0	0.004	0.0746667	0.002	0.004
0.725	0.825	0.925	0	0.12	0	0	1.29727	0.79923	1.72803	1.21298	1.79032	0.955798	0.0461333	0.0933333	0.0126667	0.00333333	0.00266667	0.118667
0.7	0.75	0.9	0	0.105	0	0	1.29721	1.10654	0.897141	2.069	0.854597	1.55877	0.0433333	0.0646667	0.016	0.0153333	0.0726667	0.048
0.75	0.7	0.825	0	0.09	0	0	1.29675	1.60741	1.76171	1.02493	1.49074	0.598968	0.0513333	0.006	0.0106667	0.076	0.00733333	0.156667
0.775	0.775	0.95	0	0.06	0	0	1.29664	1.42721	0.600332	1.51696	1.25532	1.68338	0	0	0	0	0	0
[truncated: 175,959 more rows]
