# Supplementary material for: Cooperative short- and long-range interactions enable robust symmetry breaking and axis formation
Source: bioRxiv. 2025 Sep 29:2025.09.27.678924. Preprint. [Version 1] doi: 10.1101/2025.09.27.678924 (PMC12621816; doi:10.1101/2025.09.27.678924)
Supplement: Supplement 10 [file media-10.xlsx]

## Sheet: Table S1
Shape Description	Mathematical Expression	Original Literature
General Sphericity		[Wadell. J. Geol. 1932]
Diameter Sphericity		[Wadell. J. Geol. 1933]
Intercept Sphericity		[Krumbein. J. Sediment. Res. 1941]
Maximum Projection Sphericity		[Sneed et al. J. Geol. 1958]
Hayakawa Roundness		[Hayakawa et al. Comput. Geosci. 2005]
Spreading Index		[Yu et al. Adv. Healthc. Mater. 2013]
Elongation Ratio		[Zingg. Schweiz. Mineral. Petrogr. Mitt. 1935]
Pivotability Index		[Zingg. Schweiz. Mineral. Petrogr. Mitt. 1935]
Wilsom Flatness Index		[Wilson et al. Earth Planet. Sci. Lett. 1979]
Hayakawa Flatness Ratio		[Hayakawa et al. Comput. Geosci. 2005]
Huang Shape Factor		[Wilson et al. Earth Planet. Sci. Lett. 1979]
Corey Shape Factor		[Wilson et al. Earth Planet. Sci. Lett. 1979]
V is the volume of the object whose shape factor is being calculated. S is the surface area of the object whose shape factor is being calculated. L1, L2, and L3 are the lengths of the long, intermediate, and short axes of the object respectively which were found via Principal Component Analysis (PCA) relating to the Principal Components 1, 2, and 3 respectively. Sconvex is the surface area of the…
